# Supplementary material for: N 1,N 4-Diethynyl-N 1,N 4-diphenyl­benzene-1,4-diamine
Source: Acta Crystallogr Sect E Struct Rep Online. 2011 Nov 5;67(Pt 12):o3169. doi: 10.1107/S1600536811045351 (PMC3238840; doi:10.1107/S1600536811045351)
Supplement: Supplementary file 1 [file e-67-o3169-sup1.cif]

##############################################################################
#                                                                            #
# This CIF contains the data in a paper accepted for publication in          #
# Acta Crystallographica Section E. It conforms to the requirements of       #
# Notes for Authors for Acta Crystallographica Section E, and has been       #
# peer reviewed under the auspices of the IUCr Commission on Journals.       #
#                                                                            #
# Full details of the Crystallographic Information File format               #
# are given in the paper "The Crystallographic Information File (CIF):       #
# a New Standard Archive File for Crystallography" by S. R. Hall, F. H.      #
# Allen and I. D. Brown [Acta Cryst. (1991), A47, 655-685].                  #
#                                                                            #
# The current version of the core CIF dictionary is obtainable from          #
# ftp://ftp.iucr.org/pub/cif_core.dic.                                       #
#                                                                            #
# Software is freely available for graphical display of the structure(s)     #
# in this CIF. For information consult the CIF software page                 #
# http://www.iucr.org/resources/cif/software.                                #
#                                                                            #
# This file may be used for bona fide research purposes within the           #
# scientific community so long as proper attribution is given to the journal # 
# article from which it was obtained.                                        #
#                                                                            #
##############################################################################
data_global
_audit_creation_method     'by CrystalStructure 4.0'
_journal_date_recd_electronic     2011-09-30
_journal_date_accepted     2011-10-28
_journal_name_full     'Acta Crystallographica, Section E'
_journal_year     2011
_journal_volume     67
_journal_issue     12
_journal_page_first     o3169
_journal_page_last     o3169
_journal_paper_category     QO
_journal_coeditor_code     NK2117
_publ_contact_author_name     'Okuno Tsunehisa'
_publ_contact_author_address
;
Department of Material Science and Chemistry
Wakayama University
Sakaedani
Wakayama 640-8510
Japan
;
_publ_contact_author_email     okuno@center.wakayama-u.ac.jp
_publ_contact_author_fax     +81-73-457-8272
_publ_contact_author_phone     +81-73-457-8264
_publ_section_title
;\
<i>N</i>^1^,<i>N</i>^4^-Diethynyl-<i>N</i>^1^,<i>N</i>^4^-diphenylbenzene-1,4-\
diamine
;
loop_
    _publ_author_name
    _publ_author_address
    'Tabata, Hideyuki'
;
Department of Material Science and Chemistry
Wakayama University
Sakaedani
Wakayama 640-8510
Japan
;
    'Okuno, Tsunehisa'
;
Department of Material Science and Chemistry
Wakayama University
Sakaedani
Wakayama 640-8510
Japan
;
data_I
_chemical_name_systematic
;
<i>N</i>^1^,<i>N</i>^4^-Diethynyl-<i>N</i>^1^,<i>N</i>^4^-diphenylbenzene-
1,4-diamine
;
_chemical_formula_moiety     'C22 H16 N2'
_chemical_formula_sum     'C22 H16 N2'
_chemical_formula_iupac     'C22 H16 N2'
_chemical_formula_weight     308.38
_chemical_melting_point     ?
_symmetry_cell_setting     monoclinic
_symmetry_space_group_name_H-M     'P 21'
_symmetry_space_group_name_Hall     'P 2yb'
loop_
    _symmetry_equiv_pos_site_id
    _symmetry_equiv_pos_as_xyz
    1 '+X,+Y,+Z'
    2 '-X,1/2+Y,-Z'
_cell_length_a     9.228(3)
_cell_length_b     7.752(2)
_cell_length_c     11.359(4)
_cell_angle_alpha     90.0000
_cell_angle_beta     100.880(4)
_cell_angle_gamma     90.0000
_cell_volume     798.0(5)
_cell_formula_units_Z     2
_cell_measurement_reflns_used     2741
_cell_measurement_theta_min     3.15
_cell_measurement_theta_max     27.48
_cell_measurement_temperature     93
_exptl_crystal_description     prism
_exptl_crystal_colour     colourless
_exptl_crystal_size_max     0.248
_exptl_crystal_size_mid     0.116
_exptl_crystal_size_min     0.083
_exptl_crystal_density_diffrn     1.283
_exptl_crystal_density_meas     ?
_exptl_crystal_density_method     'not measured'
_exptl_crystal_F_000     324.00
_exptl_absorpt_coefficient_mu     0.076
_exptl_absorpt_correction_type     numerical
_exptl_absorpt_process_details     '(NUMABS; Rigaku, 1999)'
_exptl_absorpt_correction_T_min     0.984
_exptl_absorpt_correction_T_max     0.994
_diffrn_ambient_temperature     93
_diffrn_radiation_type     'Mo K\a'
_diffrn_radiation_wavelength     0.71075
_diffrn_measurement_device_type     'Rigaku Saturn724'
_diffrn_measurement_method     \w
_diffrn_detector_area_resol_mean     28.445
_diffrn_reflns_number     6457
_diffrn_reflns_av_R_equivalents     0.0404
_diffrn_reflns_theta_max     27.50
_diffrn_reflns_theta_full     27.50
_diffrn_measured_fraction_theta_max     0.987
_diffrn_measured_fraction_theta_full     0.987
_diffrn_reflns_limit_h_min     -11
_diffrn_reflns_limit_h_max     11
_diffrn_reflns_limit_k_min     -10
_diffrn_reflns_limit_k_max     10
_diffrn_reflns_limit_l_min     -14
_diffrn_reflns_limit_l_max     10
_diffrn_standards_number     0
_diffrn_standards_interval_count     .
_diffrn_standards_decay_%     ?
_refine_special_details
;
;
_reflns_number_total     1942
_reflns_number_gt     1627
_reflns_threshold_expression     F^2^>2\s(F^2^)
_refine_ls_structure_factor_coef     Fsqd
_refine_ls_R_factor_gt     0.0428
_refine_ls_wR_factor_ref     0.0926
_refine_ls_goodness_of_fit_ref     1.029
_refine_ls_number_reflns     1939
_refine_ls_number_parameters     282
_refine_ls_number_restraints     1
_refine_ls_hydrogen_treatment     refall
_refine_ls_weighting_scheme     calc
_refine_ls_weighting_details
            'w = 1/[\s^2^(Fo^2^)+(0.0100P)^2^+0.5000P] where P=(Fo^2^+2Fc^2^)/3'
_atom_sites_solution_hydrogens     geom
_atom_sites_solution_primary     direct
_atom_sites_solution_secondary     difmap
_refine_ls_shift/su_max     0.000
_refine_diff_density_max     0.320
_refine_diff_density_min     -0.320
_refine_ls_extinction_method     'SHELXL97 (Sheldrick, 2008)'
_refine_ls_extinction_coef     0.116(10)
_refine_ls_abs_structure_details     ?
_refine_ls_abs_structure_Flack     ?
loop_
    _atom_type_symbol
    _atom_type_description
    _atom_type_scat_dispersion_real
    _atom_type_scat_dispersion_imag
    _atom_type_scat_source
    'C' 'C' 0.0033 0.0016
;
International Tables for Crystallography
(1992, Vol. C, Tables 4.2.6.8 and 6.1.1.4)
;
    'H' 'H' 0.0000 0.0000
;
International Tables for Crystallography
(1992, Vol. C, Table 6.1.1.4)
;
    'N' 'N' 0.0061 0.0033
;
International Tables for Crystallography
(1992, Vol. C, Tables 4.2.6.8 and 6.1.1.4)
;
_computing_data_collection     'CrystalClear (Rigaku, 2008)'
_computing_cell_refinement     'CrystalClear (Rigaku, 2008)'
_computing_data_reduction     'CrystalClear (Rigaku, 2008)'
_computing_structure_solution     'SIR92 (Altomare <i>et al.</i>, 1994)'
_computing_structure_refinement     'SHELXL97 (Sheldrick, 2008)'
_computing_molecular_graphics     'ORTEP-3 (Farrugia, 1997)'
_computing_publication_material     'CrystalStructure (Rigaku, 2010)'
loop_
    _atom_site_type_symbol
    _atom_site_label
    _atom_site_fract_x
    _atom_site_fract_y
    _atom_site_fract_z
    _atom_site_U_iso_or_equiv
    _atom_site_adp_type
    _atom_site_calc_flag
    _atom_site_refinement_flags
    _atom_site_occupancy
    _atom_site_symmetry_multiplicity
    _atom_site_disorder_assembly
    _atom_site_disorder_group
    N N1 0.3719(3) 0.3729(3) 0.1482(2) 0.0205(6) Uani d . 1.0 2 . .
    N N2 0.7581(3) 0.3249(4) 0.5970(2) 0.0199(6) Uani d . 1.0 2 . .
    C C1 0.4697(3) 0.3595(4) 0.2614(3) 0.0179(7) Uani d . 1.0 2 . .
    C C2 0.4381(3) 0.2478(4) 0.3489(3) 0.0185(7) Uani d . 1.0 2 . .
    C C3 0.5345(3) 0.2341(4) 0.4589(3) 0.0189(7) Uani d . 1.0 2 . .
    C C4 0.6630(3) 0.3317(4) 0.4816(3) 0.0169(7) Uani d . 1.0 2 . .
    C C5 0.6951(3) 0.4417(4) 0.3933(3) 0.0178(7) Uani d . 1.0 2 . .
    C C6 0.5999(3) 0.4552(4) 0.2837(3) 0.0190(7) Uani d . 1.0 2 . .
    C C7 0.2146(3) 0.3531(4) 0.1369(3) 0.0193(7) Uani d . 1.0 2 . .
    C C8 0.1366(4) 0.2700(4) 0.0355(3) 0.0240(8) Uani d . 1.0 2 . .
    C C9 -0.0163(4) 0.2602(5) 0.0191(3) 0.0291(9) Uani d . 1.0 2 . .
    C C10 -0.0907(4) 0.3317(5) 0.1017(3) 0.0286(9) Uani d . 1.0 2 . .
    C C11 -0.0121(4) 0.4117(4) 0.2036(3) 0.0249(8) Uani d . 1.0 2 . .
    C C12 0.1407(3) 0.4234(4) 0.2211(3) 0.0208(7) Uani d . 1.0 2 . .
    C C13 0.9137(3) 0.3538(4) 0.6126(3) 0.0194(7) Uani d . 1.0 2 . .
    C C14 0.9879(3) 0.4337(4) 0.7169(3) 0.0226(8) Uani d . 1.0 2 . .
    C C15 1.1393(4) 0.4586(4) 0.7329(3) 0.0263(8) Uani d . 1.0 2 . .
    C C16 1.2172(4) 0.4105(4) 0.6452(3) 0.0262(8) Uani d . 1.0 2 . .
    C C17 1.1418(3) 0.3325(4) 0.5412(3) 0.0229(8) Uani d . 1.0 2 . .
    C C18 0.9911(3) 0.3013(4) 0.5250(3) 0.0212(7) Uani d . 1.0 2 . .
    C C19 0.4187(3) 0.4520(4) 0.0562(3) 0.0223(7) Uani d . 1.0 2 . .
    C C20 0.4608(4) 0.5242(4) -0.0232(3) 0.0266(9) Uani d . 1.0 2 . .
    C C21 0.6955(3) 0.3114(4) 0.6945(3) 0.0208(7) Uani d . 1.0 2 . .
    C C22 0.6419(4) 0.3023(4) 0.7811(3) 0.0258(8) Uani d . 1.0 2 . .
    H H1 0.498(5) 0.586(6) -0.089(4) 0.056(13) Uiso d . 1.0 2 . .
    H H2 0.601(4) 0.299(6) 0.850(3) 0.039(10) Uiso d . 1.0 2 . .
    H H3 0.352(4) 0.178(5) 0.330(3) 0.017(8) Uiso d . 1.0 2 . .
    H H4 0.502(4) 0.162(5) 0.523(3) 0.024(9) Uiso d . 1.0 2 . .
    H H5 0.785(4) 0.509(5) 0.404(3) 0.021(8) Uiso d . 1.0 2 . .
    H H6 0.624(4) 0.529(5) 0.223(3) 0.033(10) Uiso d . 1.0 2 . .
    H H7 0.194(3) 0.217(4) -0.021(3) 0.014(7) Uiso d . 1.0 2 . .
    H H8 -0.064(4) 0.207(5) -0.054(3) 0.025(9) Uiso d . 1.0 2 . .
    H H9 -0.218(4) 0.329(6) 0.084(3) 0.038(10) Uiso d . 1.0 2 . .
    H H10 -0.065(4) 0.464(5) 0.262(3) 0.028(9) Uiso d . 1.0 2 . .
    H H11 0.191(4) 0.486(5) 0.294(3) 0.033(10) Uiso d . 1.0 2 . .
    H H12 0.934(4) 0.468(5) 0.779(3) 0.028(9) Uiso d . 1.0 2 . .
    H H13 1.195(4) 0.509(5) 0.811(3) 0.033(10) Uiso d . 1.0 2 . .
    H H14 1.336(4) 0.424(6) 0.662(3) 0.038(10) Uiso d . 1.0 2 . .
    H H15 1.196(4) 0.298(5) 0.478(3) 0.025(8) Uiso d . 1.0 2 . .
    H H16 0.939(4) 0.242(5) 0.449(3) 0.028(9) Uiso d . 1.0 2 . .
loop_
    _atom_site_aniso_label
    _atom_site_aniso_U_11
    _atom_site_aniso_U_22
    _atom_site_aniso_U_33
    _atom_site_aniso_U_12
    _atom_site_aniso_U_13
    _atom_site_aniso_U_23
    N1 0.0205(12) 0.0205(12) 0.0205(12) -0.0003(10) 0.0036(10) 0.0013(10)
    N2 0.0194(11) 0.0194(12) 0.0194(12) 0.0000(10) 0.0000(9) 0.0000(10)
    C1 0.0179(13) 0.0179(14) 0.0179(13) 0.0027(11) 0.0034(11) -0.0016(11)
    C2 0.0186(14) 0.0186(14) 0.0186(14) -0.0024(11) 0.0039(11) -0.0004(11)
    C3 0.0192(14) 0.0192(13) 0.0192(14) 0.0003(11) 0.0056(11) 0.0029(11)
    C4 0.0170(13) 0.0170(13) 0.0170(13) 0.0017(11) 0.0040(10) -0.0007(12)
    C5 0.0179(14) 0.0179(13) 0.0179(13) -0.0012(12) 0.0039(11) -0.0003(11)
    C6 0.0194(14) 0.0194(14) 0.0194(13) -0.0005(12) 0.0070(11) 0.0025(12)
    C7 0.0192(14) 0.0192(14) 0.0192(14) -0.0002(12) 0.0031(11) 0.0032(11)
    C8 0.0238(15) 0.0238(15) 0.0238(15) 0.0005(12) 0.0027(13) -0.0014(12)
    C9 0.0278(16) 0.0278(17) 0.0278(17) -0.0046(13) -0.0046(14) 0.0009(13)
    C10 0.0280(17) 0.0280(16) 0.0280(17) -0.0030(14) 0.0005(13) 0.0080(15)
    C11 0.0254(16) 0.0254(15) 0.0254(15) 0.0012(13) 0.0088(13) 0.0054(13)
    C12 0.0207(14) 0.0207(14) 0.0207(14) -0.0018(12) 0.0030(12) 0.0017(12)
    C13 0.0190(14) 0.0190(14) 0.0190(14) -0.0004(12) 0.0009(11) 0.0029(11)
    C14 0.0225(15) 0.0225(14) 0.0225(15) -0.0008(13) 0.0034(12) -0.0011(13)
    C15 0.0253(16) 0.0253(16) 0.0253(16) -0.0015(13) -0.0031(13) 0.0007(13)
    C16 0.0256(16) 0.0256(16) 0.0256(16) 0.0004(13) 0.0000(13) 0.0055(13)
    C17 0.0232(15) 0.0232(15) 0.0232(14) 0.0068(13) 0.0068(12) 0.0067(13)
    C18 0.0208(14) 0.0208(14) 0.0208(14) 0.0021(12) 0.0005(12) 0.0015(12)
    C19 0.0221(14) 0.0221(14) 0.0221(14) -0.0003(12) 0.0028(11) -0.0043(12)
    C20 0.0267(17) 0.0267(16) 0.0267(16) -0.0017(13) 0.0057(13) 0.0010(13)
    C21 0.0203(14) 0.0203(14) 0.0203(14) 0.0000(12) 0.0000(11) 0.0000(12)
    C22 0.0260(15) 0.0260(16) 0.0260(15) -0.0004(13) 0.0067(13) 0.0003(13)
_geom_special_details     ?
loop_
    _geom_bond_atom_site_label_1
    _geom_bond_atom_site_label_2
    _geom_bond_site_symmetry_1
    _geom_bond_site_symmetry_2
    _geom_bond_distance
    _geom_bond_publ_flag
    N1 C1 . . 1.428(4) yes
    N1 C7 . . 1.441(4) yes
    N1 C19 . . 1.351(5) yes
    N2 C4 . . 1.434(4) yes
    N2 C13 . . 1.431(4) yes
    N2 C21 . . 1.346(5) yes
    C1 C2 . . 1.390(5) no
    C1 C6 . . 1.394(4) no
    C2 C3 . . 1.394(5) no
    C3 C4 . . 1.389(4) no
    C4 C5 . . 1.390(5) no
    C5 C6 . . 1.386(5) no
    C7 C8 . . 1.395(5) no
    C7 C12 . . 1.387(5) no
    C8 C9 . . 1.390(6) no
    C9 C10 . . 1.379(6) no
    C10 C11 . . 1.391(5) no
    C11 C12 . . 1.389(5) no
    C13 C14 . . 1.396(5) no
    C13 C18 . . 1.391(5) no
    C14 C15 . . 1.388(5) no
    C15 C16 . . 1.385(6) no
    C16 C17 . . 1.391(5) no
    C17 C18 . . 1.389(4) no
    C19 C20 . . 1.187(5) yes
    C21 C22 . . 1.184(6) yes
    C2 H3 . . 0.95(4) no
    C3 H4 . . 1.01(4) no
    C5 H5 . . 0.97(4) no
    C6 H6 . . 0.95(4) no
    C8 H7 . . 0.99(4) no
    C9 H8 . . 0.96(4) no
    C10 H9 . . 1.15(4) no
    C11 H10 . . 0.98(4) no
    C12 H11 . . 1.00(4) no
    C14 H12 . . 0.97(4) no
    C15 H13 . . 1.02(4) no
    C16 H14 . . 1.08(4) no
    C17 H15 . . 0.99(4) no
    C18 H16 . . 1.02(4) no
    C20 H1 . . 1.00(5) no
    C22 H2 . . 0.93(4) no
loop_
    _geom_angle_atom_site_label_1
    _geom_angle_atom_site_label_2
    _geom_angle_atom_site_label_3
    _geom_angle_site_symmetry_1
    _geom_angle_site_symmetry_2
    _geom_angle_site_symmetry_3
    _geom_angle
    _geom_angle_publ_flag
    C1 N1 C7 . . . 121.8(3) yes
    C1 N1 C19 . . . 119.3(3) yes
    C7 N1 C19 . . . 116.3(3) yes
    C4 N2 C13 . . . 122.3(3) yes
    C4 N2 C21 . . . 118.1(3) yes
    C13 N2 C21 . . . 119.1(3) yes
    N1 C1 C2 . . . 120.4(3) no
    N1 C1 C6 . . . 120.1(3) no
    C2 C1 C6 . . . 119.4(3) no
    C1 C2 C3 . . . 120.2(3) no
    C2 C3 C4 . . . 120.2(3) no
    N2 C4 C3 . . . 120.2(3) no
    N2 C4 C5 . . . 120.3(3) no
    C3 C4 C5 . . . 119.4(3) no
    C4 C5 C6 . . . 120.6(3) no
    C1 C6 C5 . . . 120.1(3) no
    N1 C7 C8 . . . 118.5(3) no
    N1 C7 C12 . . . 121.0(3) no
    C8 C7 C12 . . . 120.4(3) no
    C7 C8 C9 . . . 119.2(4) no
    C8 C9 C10 . . . 120.7(3) no
    C9 C10 C11 . . . 119.8(4) no
    C10 C11 C12 . . . 120.3(4) no
    C7 C12 C11 . . . 119.6(3) no
    N2 C13 C14 . . . 119.6(3) no
    N2 C13 C18 . . . 120.3(3) no
    C14 C13 C18 . . . 120.1(3) no
    C13 C14 C15 . . . 119.5(3) no
    C14 C15 C16 . . . 121.0(3) no
    C15 C16 C17 . . . 118.9(4) no
    C16 C17 C18 . . . 121.1(4) no
    C13 C18 C17 . . . 119.4(3) no
    N1 C19 C20 . . . 178.7(4) yes
    N2 C21 C22 . . . 178.7(4) yes
    C1 C2 H3 . . . 118(2) no
    C3 C2 H3 . . . 122(2) no
    C2 C3 H4 . . . 117.6(19) no
    C4 C3 H4 . . . 121.9(19) no
    C4 C5 H5 . . . 122(2) no
    C6 C5 H5 . . . 117(2) no
    C1 C6 H6 . . . 120(2) no
    C5 C6 H6 . . . 120(2) no
    C7 C8 H7 . . . 118.0(16) no
    C9 C8 H7 . . . 122.8(16) no
    C8 C9 H8 . . . 115(3) no
    C10 C9 H8 . . . 124(3) no
    C9 C10 H9 . . . 119.7(19) no
    C11 C10 H9 . . . 120(2) no
    C10 C11 H10 . . . 120(2) no
    C12 C11 H10 . . . 120(2) no
    C7 C12 H11 . . . 124(3) no
    C11 C12 H11 . . . 117(3) no
    C13 C14 H12 . . . 120(2) no
    C15 C14 H12 . . . 120(2) no
    C14 C15 H13 . . . 120(3) no
    C16 C15 H13 . . . 119(3) no
    C15 C16 H14 . . . 120(2) no
    C17 C16 H14 . . . 121(2) no
    C16 C17 H15 . . . 120(2) no
    C18 C17 H15 . . . 119(2) no
    C13 C18 H16 . . . 121(3) no
    C17 C18 H16 . . . 120(3) no
    C19 C20 H1 . . . 179(3) no
    C21 C22 H2 . . . 178(3) no
loop_
    _geom_hbond_atom_site_label_D
    _geom_hbond_atom_site_label_H
    _geom_hbond_atom_site_label_A
    _geom_hbond_site_symmetry_A
    _geom_hbond_distance_DH
    _geom_hbond_distance_HA
    _geom_hbond_distance_DA
    _geom_hbond_angle_DHA
    C20 H1 N1 2_655 1.00(5) 2.67(5) 3.540(5) 145(4)
    C22 H2 C20 1_556 0.93(4) 2.74(5) 3.478(6) 137(4)
