# Supplementary material for: N 1,N 4-Diethynyl-N 1,N 4-diphenyl­benzene-1,4-diamine
Source: Acta Crystallogr Sect E Struct Rep Online. 2011 Nov 5;67(Pt 12):o3169. doi: 10.1107/S1600536811045351 (PMC3238840; doi:10.1107/S1600536811045351)
Supplement: Supplementary file 2 [file e-67-o3169-Isup2.hkl]

# 
# h,k,l, Fc-squared, Fo-squared, sigma(Fo-squared) and status flag 
# 
data_I
_shelx_title ' ynamine' 
_shelx_refln_list_code          4 
_shelx_F_calc_maximum       58.81 
_exptl_crystal_F_000       324.00 
_reflns_d_resolution_high  0.7697 
 
loop_ 
 _symmetry_equiv_pos_as_xyz 
 'x, y, z' 
 '-x, y+1/2, -z' 
 
_cell_length_a     9.2280 
_cell_length_b     7.7520 
_cell_length_c    11.3590 
_cell_angle_alpha  90.000 
_cell_angle_beta  100.880 
_cell_angle_gamma  90.000 
 
_shelx_F_squared_multiplier     1.000 
 
loop_ 
 _refln_index_h 
 _refln_index_k 
 _refln_index_l 
 _refln_F_squared_calc 
 _refln_F_squared_meas 
 _refln_F_squared_sigma 
 _refln_observed_status 
   2   0   0      826.01      721.90     17.91 o 
   3   0   0       15.22       14.38      1.24 o 
   4   0   0        1.23        2.11      1.70 o 
   5   0   0      145.79      167.18      3.91 o 
   6   0   0      124.30      123.18      4.04 o 
   7   0   0       85.45       65.53      3.02 o 
   8   0   0       94.00       69.63      4.56 o 
   9   0   0      261.39      216.02     13.04 o 
  10   0   0        0.83        0.57      2.06 o 
  11   0   0        0.21        1.44      2.62 o 
   2   1   0      594.66      558.36      7.00 o 
   3   1   0       35.77       33.96      1.07 o 
   4   1   0     3458.78     3804.53     88.81 o 
   5   1   0      263.78      293.75      6.98 o 
   6   1   0      104.18       95.57      2.02 o 
   7   1   0       23.53       18.97      1.23 o 
   8   1   0       31.49       27.49      1.91 o 
   9   1   0       79.62       67.39      4.97 o 
  10   1   0        3.93        2.79      2.68 o 
  11   1   0        3.88        4.88      3.19 o 
   1   2   0      579.05      554.69     11.52 o 
   2   2   0       92.16      102.20      1.66 o 
   3   2   0      215.07      197.17      4.31 o 
   4   2   0       74.05       72.02      2.50 o 
   5   2   0      101.08       93.62      3.84 o 
   6   2   0       34.33       29.94      2.66 o 
   7   2   0       20.47       16.13      2.06 o 
   8   2   0       80.35       60.04      3.47 o 
   9   2   0      114.61      101.43      7.35 o 
  10   2   0       39.23       40.78      2.89 o 
  11   2   0       30.81       33.95      5.92 o 
   1   3   0      467.16      407.33      7.49 o 
   2   3   0        1.43        0.18      0.63 o 
   3   3   0       10.59       10.55      0.79 o 
   4   3   0      293.36      332.59     11.06 o 
   5   3   0       25.54       27.29      2.40 o 
   6   3   0       42.00       47.06      2.86 o 
   7   3   0        0.68        1.49      1.36 o 
   8   3   0       57.31       51.69      3.17 o 
   9   3   0       61.45       57.85      4.34 o 
  10   3   0        8.03        6.17      2.42 o 
  11   3   0       44.41       40.05      5.33 o 
   0   4   0       73.32       67.44      3.78 o 
   1   4   0       46.80       49.61      1.70 o 
   2   4   0      326.18      327.92     17.76 o 
   3   4   0       16.92       14.70      1.23 o 
   4   4   0        3.26        3.51      0.73 o 
   5   4   0      100.45      101.29      2.39 o 
   6   4   0        0.97        2.68      1.75 o 
   7   4   0      332.58      323.05      8.34 o 
   8   4   0       15.22        8.80      2.25 o 
   9   4   0       20.00       15.73      3.31 o 
  10   4   0       31.77       28.87      3.18 o 
   1   5   0      301.53      317.57      9.60 o 
   2   5   0      242.12      241.40      5.06 o 
   3   5   0       26.14       28.67      1.73 o 
   4   5   0       36.34       32.89      1.42 o 
   5   5   0       41.29       34.19      1.81 o 
   6   5   0      116.95      119.62      6.21 o 
   7   5   0      106.63      109.64      7.22 o 
   8   5   0       20.18       18.82      2.80 o 
   9   5   0       32.07       32.56      3.61 o 
  10   5   0       27.41       22.87      4.14 o 
   0   6   0      119.45      160.90      6.39 o 
   1   6   0       73.51       66.29      3.33 o 
   2   6   0      138.76      137.39      4.90 o 
   3   6   0      122.45      129.99      3.64 o 
   4   6   0       54.89       58.99      2.65 o 
   5   6   0       97.22      105.79      4.12 o 
   6   6   0       34.31       31.68      4.19 o 
   7   6   0      333.21      318.51     15.70 o 
   8   6   0        9.40       10.21      3.21 o 
   9   6   0        0.41        0.99      1.48 o 
   1   7   0      174.01      170.28      5.17 o 
   2   7   0      212.49      214.17      5.27 o 
   3   7   0        6.32        5.97      1.79 o 
   4   7   0       18.13       16.25      2.52 o 
   5   7   0        8.11        9.64      4.34 o 
   6   7   0       30.49       26.55      3.52 o 
   7   7   0       44.62       41.33      5.19 o 
   8   7   0       33.88       37.40      3.85 o 
   0   8   0      133.48      142.40     10.06 o 
   1   8   0       63.72       65.12      4.27 o 
   2   8   0       54.72       53.00      3.78 o 
   3   8   0      104.78      108.64      5.75 o 
   4   8   0       30.30       34.89      3.94 o 
   5   8   0       23.27       26.61      3.54 o 
   6   8   0       50.00       46.77      6.06 o 
   7   8   0       45.25       42.31      3.65 o 
   1   9   0       64.47       58.60      3.68 o 
   2   9   0       55.07       51.99      4.36 o 
   3   9   0        0.47        0.61      0.87 o 
   4   9   0       28.97       30.89      4.01 o 
   5   9   0        1.39        1.71      1.76 o 
   0  10   0      175.24      207.12      8.96 o 
   1  10   0       13.53       13.72      2.83 o 
 -10   0   1        0.58        0.12      1.58 o 
  -9   0   1        1.91        1.55      1.47 o 
  -8   0   1        8.25        5.99      1.51 o 
  -7   0   1        2.88        2.06      1.05 o 
  -6   0   1       24.93       26.58      1.61 o 
  -5   0   1      187.49      222.48     15.13 o 
  -4   0   1      245.59      236.92      7.31 o 
  -3   0   1        0.42        1.09      1.01 o 
  -2   0   1        2.68        2.02      0.82 o 
   3   0   1      212.22      202.09      2.37 o 
   4   0   1      131.83      134.61      3.97 o 
   5   0   1       62.93       62.98      2.55 o 
   6   0   1       18.89       22.07      1.54 o 
   7   0   1        4.40        4.06      0.98 o 
   8   0   1       74.33       64.67      3.43 o 
   9   0   1       82.36       81.53      9.60 o 
  10   0   1       10.31       14.63     14.82 o 
  11   0   1        7.11        7.81      3.50 o 
 -10   1   1        3.95        5.60      1.83 o 
  -9   1   1        3.26        2.94      1.59 o 
  -8   1   1       13.63        6.87      2.02 o 
  -7   1   1        5.05        4.09      0.87 o 
  -6   1   1        0.19        0.49      0.63 o 
  -5   1   1       23.76       20.71      0.92 o 
  -4   1   1       74.40       82.29      1.11 o 
  -3   1   1      114.58      116.18      2.52 o 
   1   1   1       89.26       72.91      3.15 o 
   2   1   1      408.84      344.69      5.76 o 
   3   1   1      538.99      504.63      9.61 o 
   4   1   1       68.77       66.88      1.18 o 
   5   1   1      108.91      119.90      2.39 o 
   6   1   1       20.54       18.93      0.98 o 
   7   1   1       12.82       12.47      0.95 o 
   8   1   1       37.69       32.91      2.23 o 
   9   1   1       38.99       40.45      3.00 o 
  10   1   1       15.64       15.38      3.12 o 
  11   1   1        3.34        2.95      2.38 o 
 -11   2   1       12.30       12.14      4.29 o 
 -10   2   1       52.16       50.41      3.74 o 
  -9   2   1       33.64       25.35      2.55 o 
  -8   2   1       24.09       15.05      1.01 o 
  -7   2   1       11.07       10.83      0.93 o 
  -6   2   1       24.23       22.83      1.43 o 
  -5   2   1       65.49       75.52      1.51 o 
  -4   2   1      223.84      213.15      3.98 o 
  -3   2   1      120.05      115.59      1.64 o 
  -2   2   1     1433.61     1358.58     20.06 o 
   0   2   1      777.75      690.04      8.65 o 
   1   2   1      609.41      469.39      5.76 o 
   2   2   1      438.59      348.78      2.57 o 
   3   2   1      103.47      115.81      2.25 o 
   4   2   1       52.06       44.03      2.75 o 
   5   2   1       29.78       27.57      2.22 o 
   6   2   1       31.56       30.42      2.47 o 
   7   2   1       13.20       15.75      2.33 o 
   8   2   1       45.47       38.42      2.40 o 
   9   2   1       79.73       77.94      5.15 o 
  10   2   1       32.13       33.67      3.99 o 
  11   2   1       13.21       11.91      3.01 o 
 -11   3   1       17.34       14.08      9.28 o 
 -10   3   1       15.23       16.85      2.69 o 
  -9   3   1        4.84        5.90      2.56 o 
  -8   3   1       43.05       31.47      2.55 o 
  -7   3   1        9.39        8.24      0.50 o 
  -6   3   1       29.96       25.69      1.01 o 
  -5   3   1       17.89       16.34      0.89 o 
  -4   3   1      224.02      229.37      5.58 o 
  -3   3   1       16.26       18.30      1.20 o 
  -2   3   1      312.38      298.59      6.32 o 
  -1   3   1      187.92      171.84      3.57 o 
   0   3   1      212.80      173.70      3.75 o 
   1   3   1      275.98      258.46      4.44 o 
   2   3   1      293.91      273.39      7.36 o 
   3   3   1      890.93      820.66     13.48 o 
   4   3   1      187.54      183.39      4.67 o 
   5   3   1        1.95        2.57      2.42 o 
   6   3   1      230.54      215.62      7.30 o 
   7   3   1       36.16       26.55      2.89 o 
   8   3   1       64.81       63.95      4.01 o 
   9   3   1      125.51      125.54      7.19 o 
  10   3   1       17.52       13.59      2.30 o 
  11   3   1        6.20        4.18      3.76 o 
 -10   4   1       16.08       15.87      3.38 o 
  -9   4   1       16.57       12.62      3.19 o 
  -8   4   1       53.10       45.07      3.50 o 
  -7   4   1       39.11       42.20      4.11 o 
  -6   4   1        4.75        5.12      0.89 o 
  -5   4   1       15.49       13.82      1.07 o 
  -4   4   1        6.07        6.53      1.43 o 
  -3   4   1      179.61      194.82      5.03 o 
  -2   4   1       97.18      118.07      2.80 o 
  -1   4   1      169.12      181.02      4.26 o 
   0   4   1       66.12       58.87      2.11 o 
   1   4   1      955.90      858.27     25.19 o 
   2   4   1      177.43      169.91      2.82 o 
   3   4   1        6.71       10.21      1.92 o 
   4   4   1       12.41       13.04      1.20 o 
   5   4   1       55.06       56.68      4.89 o 
   6   4   1       14.50       12.49      2.58 o 
   7   4   1       20.16       25.90      2.59 o 
   8   4   1        2.66        2.14      2.30 o 
   9   4   1       18.83       15.79      2.47 o 
  10   4   1       37.07       40.19      3.27 o 
 -10   5   1        3.24        3.79      3.19 o 
  -9   5   1        1.15        1.61      1.85 o 
  -8   5   1      138.31      131.60      7.17 o 
  -7   5   1       88.44       96.12      6.09 o 
  -6   5   1       52.09       53.12      2.45 o 
  -5   5   1       11.30        8.15      0.97 o 
  -4   5   1       16.30       15.59      1.28 o 
  -3   5   1       15.17       16.87      1.70 o 
  -2   5   1       25.82       22.77      1.79 o 
  -1   5   1        6.97       11.99      1.59 o 
   0   5   1      237.88      251.65      5.79 o 
   1   5   1      108.56      106.33      3.50 o 
   2   5   1       18.52       20.51      2.62 o 
   3   5   1      182.88      196.06      4.51 o 
   4   5   1       39.47       42.16      1.67 o 
   5   5   1       78.93       74.03      2.66 o 
   6   5   1      258.22      231.07      8.88 o 
   7   5   1       44.60       40.56      4.00 o 
   8   5   1       27.21       25.85      2.98 o 
   9   5   1        9.81        9.94      2.88 o 
  10   5   1       34.22       39.80      2.95 o 
  -9   6   1        2.07        2.55      2.21 o 
  -8   6   1      129.30      125.95      7.24 o 
  -7   6   1       18.61       18.04      2.88 o 
  -6   6   1       14.43       15.14      3.88 o 
  -5   6   1       19.61       19.09      1.99 o 
  -4   6   1       42.59       48.53      2.55 o 
  -3   6   1      319.98      361.49      6.01 o 
  -2   6   1       15.76       18.81      2.02 o 
  -1   6   1       24.97       28.58      1.99 o 
   0   6   1       52.27       42.61      2.43 o 
   1   6   1      261.05      294.59      6.75 o 
   2   6   1       62.99       61.43      2.43 o 
   3   6   1        7.59        7.32      2.00 o 
   4   6   1       67.37       68.28      2.91 o 
   5   6   1       36.17       35.67      3.04 o 
   6   6   1      122.74      123.38      7.57 o 
   7   6   1       36.42       42.16      3.20 o 
   8   6   1       10.86       10.57      2.74 o 
   9   6   1        3.48        3.07      2.08 o 
  -8   7   1      105.77       98.52      8.41 o 
  -7   7   1       62.02       65.70      5.60 o 
  -6   7   1      115.85      117.32      9.33 o 
  -5   7   1        9.59        6.87      3.19 o 
  -4   7   1       47.66       51.54      3.63 o 
  -3   7   1       22.67       19.98      2.27 o 
  -2   7   1       41.55       43.20      2.77 o 
  -1   7   1       77.28       70.79      2.86 o 
   0   7   1      112.33      100.36      4.09 o 
   1   7   1       19.11       18.40      1.95 o 
   2   7   1       70.45       78.22      3.07 o 
   3   7   1       48.81       40.49      2.60 o 
   4   7   1       16.91       18.06      2.22 o 
   5   7   1       78.17       83.22      5.62 o 
   6   7   1       58.91       49.86      3.72 o 
   7   7   1       39.25       41.24      3.78 o 
   8   7   1       42.28       41.42      3.50 o 
  -7   8   1        0.85        1.25      1.55 o 
  -6   8   1       36.14       36.63      3.98 o 
  -5   8   1      184.30      193.07     10.08 o 
  -4   8   1        1.42        1.44      1.46 o 
  -3   8   1      128.75      137.73      6.67 o 
  -2   8   1       43.48       48.60      3.95 o 
  -1   8   1       32.71       38.65      3.08 o 
   0   8   1      115.50      111.42      6.55 o 
   1   8   1       13.15       11.50      2.73 o 
   2   8   1       13.97       12.48      1.88 o 
   3   8   1       38.19       38.76      2.90 o 
   4   8   1       51.43       54.48      5.51 o 
   5   8   1        6.42        3.50      3.04 o 
   6   8   1       92.86       98.82      5.58 o 
  -5   9   1       52.41       52.73      3.84 o 
  -4   9   1       19.70       16.23      3.00 o 
  -3   9   1        2.72        1.16      1.30 o 
  -2   9   1       45.88       49.59      4.27 o 
  -1   9   1      187.52      192.09      8.12 o 
   0   9   1       72.55       66.37      4.29 o 
   1   9   1       52.96       51.82      2.98 o 
   2   9   1       51.34       54.34      3.66 o 
   3   9   1       22.08       18.35      2.78 o 
   4   9   1        7.81        6.21      3.29 o 
   5   9   1       17.22       17.93      3.18 o 
  -1  10   1        3.19        2.78      4.02 o 
   0  10   1       54.96       49.39      3.32 o 
   1  10   1       18.71       13.73      3.79 o 
 -10   0   2        1.64        1.96      2.21 o 
  -9   0   2       64.54       53.80      3.86 o 
  -8   0   2        2.06        2.04      1.31 o 
  -7   0   2        0.99        1.32      1.13 o 
  -6   0   2       40.35       42.33      1.82 o 
  -5   0   2      884.62      932.76     22.44 o 
  -4   0   2        4.36        6.50      1.02 o 
  -3   0   2      229.93      216.33      2.88 o 
  -2   0   2       80.76       88.40      3.79 o 
   1   0   2      386.44      341.32      6.78 o 
   2   0   2      731.77      674.72     20.53 o 
   3   0   2       41.48       43.59      1.49 o 
   4   0   2      561.15      530.83     30.97 o 
   5   0   2      196.54      229.91      4.75 o 
   6   0   2       62.74       76.10      2.81 o 
   7   0   2        0.80        1.06      0.73 o 
   8   0   2       28.62       28.51      2.43 o 
   9   0   2        8.43        9.76      4.65 o 
  10   0   2       22.02       20.52      4.94 o 
  11   0   2       10.17       12.19      4.95 o 
 -10   1   2        9.35        9.34      1.80 o 
  -9   1   2      112.27       96.69      3.89 o 
  -8   1   2        1.09        1.87      0.86 o 
  -7   1   2       18.89       16.44      1.04 o 
  -6   1   2      127.24      137.95      2.40 o 
  -5   1   2      400.26      429.74      8.11 o 
  -4   1   2        0.26        0.21      0.57 o 
  -3   1   2      387.94      374.03      4.58 o 
  -2   1   2     1089.47     1069.27     12.49 o 
   1   1   2     1668.18     1694.78     23.38 o 
   2   1   2      629.02      577.52      6.84 o 
   3   1   2      190.10      193.68      4.50 o 
   4   1   2       29.64       34.54      1.53 o 
   5   1   2      552.48      553.20      9.71 o 
   6   1   2       12.11       11.92      1.24 o 
   7   1   2      145.80      165.88      4.19 o 
   8   1   2      378.17      384.64      8.92 o 
   9   1   2        5.63        5.75      2.07 o 
  10   1   2       30.92       32.96      5.28 o 
  11   1   2       10.69       11.72      3.99 o 
 -10   2   2       11.54       15.31      2.38 o 
  -9   2   2      117.30       96.39      5.42 o 
  -8   2   2      115.97      105.44      3.08 o 
  -7   2   2      150.32      141.90      3.14 o 
  -6   2   2      189.38      187.59      3.70 o 
  -5   2   2      303.71      338.58      8.25 o 
  -4   2   2      436.85      441.07      4.91 o 
  -3   2   2        1.75        2.27      0.57 o 
  -2   2   2     1701.16     1657.36     17.45 o 
  -1   2   2     1512.33     1436.97     17.16 o 
   0   2   2     2676.11     2761.32     14.99 o 
   2   2   2       59.84       59.33      1.06 o 
   3   2   2       34.52       49.87      0.87 o 
   4   2   2       70.93       71.16      2.71 o 
   5   2   2      367.66      411.17      8.17 o 
   6   2   2      192.88      189.71      6.13 o 
   7   2   2       37.51       34.81      2.84 o 
   8   2   2      218.46      201.51      7.37 o 
   9   2   2       20.82       23.79      2.43 o 
  10   2   2       31.18       28.12      5.97 o 
  11   2   2       30.16       35.21      4.03 o 
 -11   3   2        2.97        2.56      4.85 o 
 -10   3   2       32.32       36.97      3.63 o 
  -9   3   2       73.91       64.52      4.78 o 
  -8   3   2       34.15       32.35      2.99 o 
  -7   3   2       58.02       63.78      3.11 o 
  -6   3   2      182.17      180.21      4.00 o 
  -5   3   2      221.36      222.42      4.24 o 
  -4   3   2        5.91        4.07      0.92 o 
  -3   3   2      249.94      242.04      5.81 o 
  -2   3   2     1325.00     1205.99     22.74 o 
  -1   3   2      172.90      170.20      2.34 o 
   0   3   2     2581.46     2522.52     67.61 o 
   1   3   2      520.30      484.98     12.66 o 
   2   3   2       20.31       22.97      1.25 o 
   3   3   2       86.90       85.93      2.15 o 
   4   3   2       27.15       20.53      2.32 o 
   5   3   2     1078.52     1019.73     30.35 o 
   6   3   2      188.26      195.07      4.76 o 
   7   3   2       51.67       44.36      2.63 o 
   8   3   2       72.14       72.08      4.97 o 
   9   3   2       14.47       14.67      3.26 o 
  10   3   2       15.76       15.66      2.20 o 
 -10   4   2        8.51        7.70      2.88 o 
  -9   4   2      125.85      122.18      5.64 o 
  -8   4   2      159.00      165.94      8.77 o 
  -7   4   2      162.13      149.38      3.70 o 
  -6   4   2      179.18      179.34      3.28 o 
  -5   4   2       22.11       23.26      1.33 o 
  -4   4   2      513.83      513.17      8.65 o 
  -3   4   2        1.33        4.00      1.63 o 
  -2   4   2      764.40      716.56     14.47 o 
  -1   4   2      122.17      110.20      2.77 o 
   0   4   2      991.24      981.43     34.46 o 
   1   4   2     1878.30     1879.59     50.96 o 
   2   4   2      106.08      102.09      2.30 o 
   3   4   2       65.13       69.54      1.81 o 
   4   4   2       14.30       12.87      0.96 o 
   5   4   2      231.71      231.74      7.13 o 
   6   4   2      144.15      140.63      5.08 o 
   7   4   2       67.40       61.73      3.95 o 
   8   4   2       93.77       82.80      5.34 o 
   9   4   2       19.83       16.30      3.21 o 
  10   4   2        8.27        8.87      4.47 o 
 -10   5   2       19.09       19.16      3.39 o 
  -9   5   2       12.21       12.03      2.53 o 
  -8   5   2       26.22       27.02      2.48 o 
  -7   5   2      116.21      118.45      6.96 o 
  -6   5   2       31.09       31.34      2.05 o 
  -5   5   2       18.65       20.04      1.71 o 
  -4   5   2       61.73       56.39      2.39 o 
  -3   5   2       54.70       46.58      2.49 o 
  -2   5   2      232.63      257.20      5.72 o 
  -1   5   2       48.47       50.22      2.89 o 
   0   5   2      364.65      350.55     12.91 o 
   1   5   2      121.49      115.23      3.26 o 
   2   5   2       35.80       32.78      2.27 o 
   3   5   2       19.38       19.58      1.59 o 
   4   5   2       13.87       12.40      1.17 o 
   5   5   2      195.77      216.41      7.63 o 
   6   5   2      323.67      314.31     12.18 o 
   7   5   2       20.29       17.55      2.81 o 
   8   5   2       17.44       18.79      2.62 o 
   9   5   2       22.35       23.52      2.79 o 
  -9   6   2       33.18       37.67      4.60 o 
  -8   6   2       59.77       57.65      4.66 o 
  -7   6   2       37.63       37.21      3.51 o 
  -6   6   2       71.10       67.10      5.05 o 
  -5   6   2        2.91        3.85      1.48 o 
  -4   6   2       80.92       93.49      3.63 o 
  -3   6   2       63.26       74.59      3.33 o 
  -2   6   2       28.17       25.52      2.13 o 
  -1   6   2        7.90       11.84      2.34 o 
   0   6   2       60.73       61.53      2.91 o 
   1   6   2      243.48      265.44      6.48 o 
   2   6   2       22.86       23.12      1.99 o 
   3   6   2       30.07       31.01      2.12 o 
   4   6   2       22.64       21.72      1.89 o 
   5   6   2       40.87       35.97      4.02 o 
   6   6   2       37.18       31.81      5.24 o 
   7   6   2        2.54        2.92      3.14 o 
   8   6   2        1.96        5.46      3.60 o 
   9   6   2       25.09       27.12      4.86 o 
  -8   7   2       59.95       59.45      5.85 o 
  -7   7   2       36.49       34.05      3.56 o 
  -6   7   2       64.58       61.59      3.87 o 
  -5   7   2       24.65       24.79      2.39 o 
  -4   7   2       64.38       59.55      4.68 o 
  -3   7   2      129.58      119.99      4.56 o 
  -2   7   2      211.45      223.97      5.56 o 
  -1   7   2       10.98       11.65      2.13 o 
   0   7   2       31.95       35.51      2.52 o 
   1   7   2       16.29       13.27      2.04 o 
   2   7   2       16.24       12.23      1.81 o 
   3   7   2        8.09        8.32      2.44 o 
   4   7   2       26.44       22.99      3.97 o 
   5   7   2       25.78       33.19      3.70 o 
   6   7   2       37.22       33.36      3.95 o 
   7   7   2       53.87       48.35      4.56 o 
   8   7   2        8.43        7.25      4.70 o 
  -7   8   2        5.38        3.58      2.51 o 
  -6   8   2       61.08       58.00      6.10 o 
  -5   8   2        1.46        1.51      2.04 o 
  -4   8   2       16.47       16.72      2.56 o 
  -3   8   2       22.16       20.11      2.14 o 
  -2   8   2       78.51       80.90      4.92 o 
  -1   8   2       16.49       11.86      2.17 o 
   0   8   2       17.28       15.88      2.45 o 
   1   8   2       11.32       13.18      2.13 o 
   2   8   2        2.22        2.59      1.80 o 
   3   8   2       37.77       30.44      2.83 o 
   4   8   2        6.36        5.26      5.07 o 
   5   8   2        0.53        0.25      0.99 o 
   6   8   2        1.86        1.37      2.03 o 
  -5   9   2        7.47        3.85      4.71 o 
  -4   9   2       25.10       22.90      3.55 o 
  -3   9   2       24.39       23.15      2.96 o 
  -2   9   2       26.13       24.86      3.01 o 
  -1   9   2       48.99       46.78      3.30 o 
   0   9   2        3.85        3.31      1.98 o 
   1   9   2        4.32        4.64      2.93 o 
   2   9   2       10.14        8.18      2.27 o 
   3   9   2        9.16        9.81      2.69 o 
   4   9   2       24.64       21.54      4.86 o 
 -10   0   3       72.56       62.19      6.90 o 
  -9   0   3       15.29        9.15      2.69 o 
  -8   0   3        4.56        3.98      1.77 o 
  -7   0   3       55.46       62.24      2.61 o 
  -6   0   3        0.43        0.65      0.64 o 
  -5   0   3        0.20        0.44      0.75 o 
  -4   0   3        0.04        0.10      0.47 o 
  -3   0   3       57.62       63.40      2.84 o 
  -2   0   3       41.45       43.75      1.60 o 
  -1   0   3      128.55      134.06      4.33 o 
   0   0   3      122.57      120.68      2.80 o 
   1   0   3       16.64       15.45      1.05 o 
   2   0   3        1.81        1.48      1.03 o 
   3   0   3       98.02      110.30      5.48 o 
   4   0   3      386.86      417.89     47.66 o 
   5   0   3       59.35       64.27      2.28 o 
   6   0   3      489.79      479.26     10.98 o 
   7   0   3      719.15      718.14     44.54 o 
   8   0   3      243.12      264.33     16.68 o 
   9   0   3       18.98       18.93      5.27 o 
  10   0   3        0.91        0.07      3.81 o 
  11   0   3        2.26        1.41      3.57 o 
 -10   1   3        2.09        0.35      1.60 o 
  -9   1   3        1.28        1.36      0.92 o 
  -8   1   3        0.99        1.93      1.21 o 
  -7   1   3       52.08       55.43      1.68 o 
  -6   1   3      135.97      141.47      2.20 o 
  -5   1   3      102.50      106.35      2.19 o 
  -4   1   3        7.52        9.39      0.68 o 
  -3   1   3      167.40      179.13      3.13 o 
  -2   1   3      211.34      194.27      4.36 o 
  -1   1   3      219.12      200.33      3.56 o 
   0   1   3      185.88      173.41      2.90 o 
   1   1   3      185.55      167.43      3.76 o 
   2   1   3      168.52      163.22      4.90 o 
   3   1   3      609.78      553.94     10.68 o 
   4   1   3      372.61      368.36     11.78 o 
   5   1   3       23.20       22.20      1.12 o 
   6   1   3        0.31        0.60      0.50 o 
   7   1   3       64.91       66.32      2.25 o 
   8   1   3      153.56      159.13      6.15 o 
   9   1   3       26.21       20.86      5.03 o 
  10   1   3       25.10       33.02      5.16 o 
  11   1   3       16.24        8.67     13.43 o 
 -11   2   3       26.66       27.22      3.66 o 
 -10   2   3       32.52       24.54      2.94 o 
  -9   2   3       22.78       15.78      4.38 o 
  -8   2   3       27.04       25.69      1.58 o 
  -7   2   3       89.94       96.86      2.16 o 
  -6   2   3       10.16       10.73      1.07 o 
  -5   2   3        2.97        3.24      1.01 o 
  -4   2   3       13.25       13.62      0.91 o 
  -3   2   3      383.96      378.54      5.92 o 
  -2   2   3       84.04       89.43      1.28 o 
  -1   2   3      226.09      227.86      2.98 o 
   0   2   3      378.72      326.02      4.87 o 
   1   2   3      245.12      222.44      3.35 o 
   2   2   3      198.41      190.01      2.87 o 
   3   2   3      304.30      284.63     22.41 o 
   4   2   3      244.84      239.50      5.47 o 
   5   2   3      241.34      246.11      7.36 o 
   6   2   3      268.41      255.70      7.69 o 
   7   2   3      150.36      140.51      5.93 o 
   8   2   3       49.27       47.71      4.09 o 
   9   2   3        2.28        2.12      1.54 o 
  10   2   3       15.20       17.79      7.18 o 
 -11   3   3       14.66       18.80      3.62 o 
 -10   3   3        0.22        1.30      2.23 o 
  -9   3   3       14.52       13.95      2.62 o 
  -8   3   3       29.02       21.43      2.08 o 
  -7   3   3       72.20       72.19      2.50 o 
  -6   3   3       56.96       58.62      1.91 o 
  -5   3   3       47.47       47.05      1.68 o 
  -4   3   3      384.68      371.89      5.79 o 
  -3   3   3      723.66      707.29      7.59 o 
  -2   3   3      230.40      239.20      5.01 o 
  -1   3   3      101.98      119.30      2.23 o 
   0   3   3      148.42      168.15      2.63 o 
   1   3   3      365.35      345.47      8.83 o 
   2   3   3       46.31       52.34      1.86 o 
   3   3   3      134.97      146.96      2.91 o 
   4   3   3       79.97       74.49      3.30 o 
   5   3   3       23.19       16.50      3.33 o 
   6   3   3       39.70       36.49      3.02 o 
   7   3   3       36.85       38.64      2.80 o 
   8   3   3        4.24        3.94      2.62 o 
   9   3   3       11.66       11.70      2.82 o 
  10   3   3       44.09       54.88      6.17 o 
 -10   4   3        0.46        0.49      1.72 o 
  -9   4   3       18.23       17.83      2.99 o 
  -8   4   3       55.91       50.10      4.05 o 
  -7   4   3       45.05       45.59      2.05 o 
  -6   4   3       12.50       10.30      1.87 o 
  -5   4   3       27.78       27.68      1.89 o 
  -4   4   3      192.37      189.39      5.37 o 
  -3   4   3      642.71      594.33     11.82 o 
  -2   4   3      208.39      195.40      5.72 o 
  -1   4   3        0.32       -0.09      0.63 o 
   0   4   3      699.37      662.93     20.84 o 
   1   4   3       14.79       13.86      1.19 o 
   2   4   3       17.82       16.19      1.59 o 
   3   4   3       83.34       82.03      1.91 o 
   4   4   3        8.07        7.00      0.62 o 
   5   4   3      352.19      351.36      7.17 o 
   6   4   3       94.60       95.48      4.09 o 
   7   4   3       38.17       31.08      4.89 o 
   8   4   3        3.63        2.32      2.19 o 
   9   4   3       24.33       22.30      2.83 o 
  10   4   3       26.26       32.47      2.97 o 
 -10   5   3       17.45       21.26      3.83 o 
  -9   5   3       21.91       16.32      3.98 o 
  -8   5   3        2.48        2.15      1.94 o 
  -7   5   3      128.25      124.81      7.73 o 
  -6   5   3       13.45       13.28      1.65 o 
  -5   5   3       65.20       66.31      2.73 o 
  -4   5   3      314.88      314.55      9.05 o 
  -3   5   3      151.43      168.12      4.84 o 
  -2   5   3       17.29       17.99      2.05 o 
  -1   5   3      108.79      111.92      3.98 o 
   0   5   3      324.46      339.51      9.46 o 
   1   5   3       57.59       56.47      3.30 o 
   2   5   3      157.70      186.95      4.77 o 
   3   5   3       71.75       60.96      2.05 o 
   4   5   3       40.56       39.64      1.80 o 
   5   5   3       89.87       81.90      4.57 o 
   6   5   3       11.30        7.42      2.26 o 
   7   5   3       20.04       22.50      3.45 o 
   8   5   3        4.93        3.30      3.68 o 
   9   5   3       15.68       14.58      2.41 o 
  -9   6   3       21.11       21.04      5.15 o 
  -8   6   3        8.25        5.68      3.41 o 
  -7   6   3        4.52        2.50      2.09 o 
  -6   6   3       28.58       25.40      2.45 o 
  -5   6   3       50.70       43.23      3.19 o 
  -4   6   3      270.85      276.80      7.46 o 
  -3   6   3      150.29      157.18      4.85 o 
  -2   6   3       47.04       47.99      2.50 o 
  -1   6   3       11.94       10.92      1.79 o 
   0   6   3      172.76      189.10      4.54 o 
   1   6   3       37.01       33.39      2.28 o 
   2   6   3       19.78       17.45      2.18 o 
   3   6   3       31.42       28.60      2.05 o 
   4   6   3       70.69       71.21      3.41 o 
   5   6   3      110.87      107.36      8.69 o 
   6   6   3       40.77       38.77      4.44 o 
   7   6   3       10.63        7.81      3.44 o 
   8   6   3        2.70        2.51      1.84 o 
  -8   7   3       12.24       13.31      3.64 o 
  -7   7   3       45.55       47.32      3.88 o 
  -6   7   3       54.85       57.90      3.50 o 
  -5   7   3       18.81       21.16      2.30 o 
  -4   7   3       92.03      100.50      5.48 o 
  -3   7   3        9.90       11.67      1.73 o 
  -2   7   3        2.24        2.96      1.65 o 
  -1   7   3       45.08       44.80      2.55 o 
   0   7   3       31.96       28.06      2.35 o 
   1   7   3       15.05       15.52      2.96 o 
   2   7   3       29.62       31.38      2.99 o 
   3   7   3        9.23        6.60      1.49 o 
   4   7   3       14.22       16.34      4.07 o 
   5   7   3      132.83      125.56      6.48 o 
   6   7   3      137.67      120.52      7.59 o 
   7   7   3       12.50       11.27      3.11 o 
  -7   8   3       15.78       10.03     10.18 o 
  -6   8   3        5.34        5.83      2.10 o 
  -5   8   3       52.34       41.78      3.80 o 
  -4   8   3       52.13       49.89      3.00 o 
  -3   8   3       17.51       18.34      2.25 o 
  -2   8   3       70.97       77.44      4.71 o 
  -1   8   3      104.47      115.73      6.01 o 
   0   8   3       13.80       17.03      3.16 o 
   1   8   3        7.05        4.46      3.20 o 
   2   8   3       30.39       24.30      2.30 o 
   3   8   3       23.96       18.21      3.75 o 
   4   8   3       59.39       57.02      6.14 o 
   5   8   3       38.86       37.48      3.54 o 
   6   8   3       37.48       35.96      3.63 o 
  -5   9   3       20.82       21.04      5.36 o 
  -4   9   3        6.91        5.35      5.70 o 
  -3   9   3       14.25       12.02      3.60 o 
  -2   9   3       46.31       42.76      3.51 o 
  -1   9   3       22.76       22.77      2.69 o 
   0   9   3       14.18       16.65      2.82 o 
   1   9   3       11.94       12.23      2.28 o 
   2   9   3        5.02        5.65      4.09 o 
   3   9   3       27.13       32.01      3.91 o 
   4   9   3        8.79        8.43      3.72 o 
 -10   0   4        1.73        2.52      2.19 o 
  -9   0   4        3.66        5.49      3.01 o 
  -8   0   4      293.44      298.18      9.81 o 
  -7   0   4     1152.26     1166.90     21.14 o 
  -6   0   4      141.57      126.37      3.62 o 
  -5   0   4       22.46       16.04      1.26 o 
  -4   0   4        1.85        1.02      2.99 o 
  -3   0   4       36.13       41.18      1.13 o 
  -2   0   4     1216.23     1302.49     23.50 o 
  -1   0   4       17.88       12.15      1.52 o 
   0   0   4      646.19      641.35      5.98 o 
   1   0   4       73.13       85.38      3.66 o 
   2   0   4     1839.17     1892.29     48.93 o 
   3   0   4        7.90        8.68      1.18 o 
   4   0   4        5.51        4.44      1.96 o 
   5   0   4        1.01        0.30      0.70 o 
   6   0   4     1525.31     1482.20     41.20 o 
   7   0   4       29.83       28.16      3.76 o 
   8   0   4       18.48       12.20      5.27 o 
   9   0   4       11.03        4.84      8.10 o 
  10   0   4       86.24      105.89     10.18 o 
 -10   1   4        8.23        7.91      2.77 o 
  -9   1   4       44.32       40.17      3.13 o 
  -8   1   4       17.80       16.96      1.31 o 
  -7   1   4      173.33      168.10      3.08 o 
  -6   1   4      156.66      146.60      2.87 o 
  -5   1   4       25.23       22.37      1.49 o 
  -4   1   4      128.72      129.26      2.40 o 
  -3   1   4      306.97      329.03      2.77 o 
  -2   1   4      932.63      988.67      9.96 o 
  -1   1   4      259.19      265.50      3.76 o 
   0   1   4      199.42      208.13      2.88 o 
   1   1   4       41.24       50.46      1.29 o 
   2   1   4     1487.84     1509.31     33.23 o 
   3   1   4       62.52       72.16      2.44 o 
   4   1   4       97.07       84.05      2.03 o 
   5   1   4       15.00       16.08      1.01 o 
   6   1   4     1356.92     1326.44     16.44 o 
   7   1   4       25.48       28.56      2.61 o 
   8   1   4       38.75       34.73      3.08 o 
   9   1   4        3.81        4.84      3.79 o 
  10   1   4       57.79       71.41      8.06 o 
 -11   2   4        0.55        0.59      1.86 o 
 -10   2   4        1.49        2.37      2.31 o 
  -9   2   4       19.48       17.74      2.06 o 
  -8   2   4      124.68      127.60      3.36 o 
  -7   2   4      628.10      661.09      7.68 o 
  -6   2   4       69.49       61.39      1.67 o 
  -5   2   4       41.79       43.25      1.46 o 
  -4   2   4        4.10        3.84      0.88 o 
  -3   2   4      567.47      616.07      9.24 o 
  -2   2   4      285.27      292.53      3.17 o 
  -1   2   4      163.93      181.51      2.92 o 
   0   2   4       13.68       11.06      0.96 o 
   1   2   4       85.37      103.41      2.74 o 
   2   2   4      486.12      492.06      9.47 o 
   3   2   4       28.84       29.45      2.32 o 
   4   2   4      163.17      162.43      2.89 o 
   5   2   4        6.12        5.48      1.04 o 
   6   2   4     1185.18     1154.00     66.42 o 
   7   2   4       42.96       39.86      3.13 o 
   8   2   4        5.60        5.61      2.02 o 
   9   2   4        3.68        1.95      2.74 o 
  10   2   4       63.31       75.80      7.03 o 
 -11   3   4       19.93       25.68      4.17 o 
 -10   3   4        1.79        2.73      4.41 o 
  -9   3   4       64.42       61.71      5.35 o 
  -8   3   4      141.43      158.05      5.66 o 
  -7   3   4      244.81      240.81      6.53 o 
  -6   3   4       63.40       58.38      1.94 o 
  -5   3   4      292.02      298.04      7.69 o 
  -4   3   4       37.78       38.61      1.77 o 
  -3   3   4      571.47      562.96     13.78 o 
  -2   3   4       83.22       94.88      2.45 o 
  -1   3   4      865.68      851.79      6.80 o 
   0   3   4      390.83      434.76      8.10 o 
   1   3   4      490.08      508.50     13.71 o 
   2   3   4      366.02      389.56     12.80 o 
   3   3   4        8.95        7.08      1.04 o 
   4   3   4       15.18       17.32      0.84 o 
   5   3   4       66.46       70.19      3.63 o 
   6   3   4      416.49      438.50     11.63 o 
   7   3   4       32.49       29.07      3.40 o 
   8   3   4       63.79       50.80      4.62 o 
   9   3   4       15.34       15.29      3.32 o 
  10   3   4       72.73       80.19      6.52 o 
 -10   4   4        7.87        5.44      8.02 o 
  -9   4   4        4.21        3.56      2.19 o 
  -8   4   4        2.57        3.14      2.98 o 
  -7   4   4       83.36       86.67      3.11 o 
  -6   4   4       45.64       45.70      2.03 o 
  -5   4   4      333.51      348.89      7.07 o 
  -4   4   4       58.97       59.85      2.08 o 
  -3   4   4       54.83       74.74      2.80 o 
  -2   4   4        7.76        6.57      1.91 o 
  -1   4   4      378.03      366.46     17.99 o 
   0   4   4      423.17      400.27     11.72 o 
   1   4   4      171.72      202.66      4.35 o 
   2   4   4       69.29       70.23      2.10 o 
   3   4   4      131.84      129.81      3.06 o 
   4   4   4       14.44       13.83      1.07 o 
   5   4   4       88.11       94.35      4.40 o 
   6   4   4      245.32      240.25      9.95 o 
   7   4   4        4.96        6.20      4.19 o 
   8   4   4      110.68      124.41      6.29 o 
   9   4   4       15.61       10.56      4.24 o 
 -10   5   4        7.57        6.08      3.03 o 
  -9   5   4        1.90        0.93      1.92 o 
  -8   5   4      170.03      184.12     14.87 o 
  -7   5   4       24.48       21.18      2.14 o 
  -6   5   4       58.40       51.29      2.62 o 
  -5   5   4      644.94      694.90     14.18 o 
  -4   5   4      155.74      148.08      4.25 o 
  -3   5   4      253.37      278.30      7.04 o 
  -2   5   4        6.45        7.51      1.90 o 
  -1   5   4      279.34      304.49      7.74 o 
   0   5   4      286.97      311.38      8.55 o 
   1   5   4      243.06      260.79      6.79 o 
   2   5   4       72.03       76.82      2.83 o 
   3   5   4       31.57       33.15      1.48 o 
   4   5   4       36.23       32.64      2.11 o 
   5   5   4      241.75      234.64      8.75 o 
   6   5   4       12.35       14.06      3.20 o 
   7   5   4        5.21        6.22      3.24 o 
   8   5   4       28.05       23.52      3.67 o 
   9   5   4       13.59       14.52      4.47 o 
  -9   6   4       11.04       11.04      3.95 o 
  -8   6   4       69.88       65.61      5.45 o 
  -7   6   4        0.40        0.73      1.08 o 
  -6   6   4       17.37       16.83      1.84 o 
  -5   6   4      207.14      198.22      7.26 o 
  -4   6   4       58.11       43.70      2.28 o 
  -3   6   4       24.14       20.05      1.93 o 
  -2   6   4        2.74        3.26      1.82 o 
  -1   6   4      341.40      366.38      7.09 o 
   0   6   4      165.67      164.83      4.28 o 
   1   6   4      244.27      264.68      8.07 o 
   2   6   4       18.04       19.62      2.04 o 
   3   6   4       57.70       58.20      2.89 o 
   4   6   4       97.10       89.83      6.37 o 
   5   6   4      103.23      100.70      7.16 o 
   6   6   4       19.61       17.49      2.94 o 
   7   6   4        0.52        0.56      2.05 o 
   8   6   4       88.76       90.83      5.90 o 
  -8   7   4       19.77       23.08      3.83 o 
  -7   7   4        6.67        6.75      3.23 o 
  -6   7   4        6.00        4.02      1.94 o 
  -5   7   4       99.96       99.69      5.33 o 
  -4   7   4        5.29        3.71      1.97 o 
  -3   7   4       27.12       27.07      2.89 o 
  -2   7   4       10.67       11.81      2.14 o 
  -1   7   4      132.94      127.97      5.44 o 
   0   7   4       69.94       61.71      3.25 o 
   1   7   4       26.66       21.71      2.70 o 
   2   7   4       73.38       84.36      5.05 o 
   3   7   4       21.87       26.51      2.69 o 
   4   7   4       19.13       15.29      3.60 o 
   5   7   4       97.68       95.91      5.86 o 
   6   7   4       38.07       36.57      3.87 o 
   7   7   4       28.43       22.96      4.03 o 
  -7   8   4       31.23       29.67      4.11 o 
  -6   8   4        5.42        3.02      1.98 o 
  -5   8   4       19.07       20.07      2.47 o 
  -4   8   4       29.39       26.67      3.81 o 
  -3   8   4        3.06        1.63      1.81 o 
  -2   8   4       25.96       24.90      2.99 o 
  -1   8   4       36.07       37.41      3.04 o 
   0   8   4       47.03       45.70      3.46 o 
   1   8   4       52.66       50.41      2.97 o 
   2   8   4       21.94       17.57      2.68 o 
   3   8   4       31.19       27.80      3.50 o 
   4   8   4      132.27      124.98      5.80 o 
   5   8   4       44.13       38.83      5.61 o 
  -4   9   4       28.26       27.66      2.98 o 
  -3   9   4        2.51        1.80      1.84 o 
  -2   9   4       12.12       12.15      2.82 o 
  -1   9   4       22.91       19.47      2.70 o 
   0   9   4       30.21       29.22      2.75 o 
   1   9   4        3.85        2.38      1.76 o 
   2   9   4       33.57       33.48      3.99 o 
   3   9   4        2.56        1.54      3.38 o 
 -10   0   5        6.50        7.40      2.86 o 
  -9   0   5        1.16        0.79      2.40 o 
  -8   0   5       53.25       47.34      4.47 o 
  -7   0   5        3.78        3.49      2.64 o 
  -6   0   5        3.21        6.10      3.35 o 
  -5   0   5        0.01        0.12      3.03 o 
  -4   0   5       95.08      102.62      6.10 o 
  -3   0   5      221.43      231.96      4.16 o 
  -2   0   5        6.04        7.29      1.31 o 
  -1   0   5        0.73        1.79      1.22 o 
   0   0   5        4.34        4.25      1.19 o 
   1   0   5      335.53      350.55     11.53 o 
   2   0   5      188.26      228.77      4.46 o 
   3   0   5       62.61       66.69      3.48 o 
   4   0   5        5.93        5.58      1.93 o 
   5   0   5        2.61        2.57      1.05 o 
   6   0   5       10.01        7.64      2.53 o 
   7   0   5        0.52        0.92      2.17 o 
   8   0   5        0.23       -0.39      4.23 o 
   9   0   5        2.51        1.51      4.74 o 
  10   0   5       46.24       48.33      7.33 o 
 -11   1   5       19.91       23.56      4.24 o 
 -10   1   5        6.53        6.34      3.06 o 
  -9   1   5       15.76       18.30      3.07 o 
  -8   1   5       59.81       57.30      2.47 o 
  -7   1   5       13.05       15.69      1.38 o 
  -6   1   5       95.39       95.77      3.18 o 
  -5   1   5       21.40       18.83      1.29 o 
  -4   1   5       23.46       27.28      1.52 o 
  -3   1   5      315.74      350.57      9.94 o 
  -2   1   5       49.44       55.71      1.44 o 
  -1   1   5        9.18        9.51      1.07 o 
   0   1   5        1.96        1.52      0.96 o 
   1   1   5      138.20      148.49      2.29 o 
   2   1   5       35.78       41.03      1.64 o 
   3   1   5       39.23       36.36      1.66 o 
   4   1   5       63.29       66.53      2.19 o 
   5   1   5      218.72      219.82      4.87 o 
   6   1   5       65.48       60.63      2.66 o 
   7   1   5        7.15        5.26      2.83 o 
   8   1   5        8.91       10.49      2.07 o 
   9   1   5       14.63       15.52      4.38 o 
  10   1   5        5.31        5.68      3.51 o 
 -11   2   5        2.38        2.93      2.38 o 
 -10   2   5       29.18       35.64      5.94 o 
  -9   2   5        0.91        1.48      1.80 o 
  -8   2   5       90.35       87.03      3.26 o 
  -7   2   5       58.14       61.70      3.17 o 
  -6   2   5      111.78      107.18      3.40 o 
  -5   2   5       81.46       72.12      2.74 o 
  -4   2   5       10.05        9.82      0.87 o 
  -3   2   5       11.53       13.93      1.21 o 
  -2   2   5      109.24      116.94      2.15 o 
  -1   2   5        0.68        0.71      0.83 o 
   0   2   5       22.93       20.05      1.36 o 
   1   2   5      195.41      205.24      7.05 o 
   2   2   5       37.04       37.68      1.65 o 
   3   2   5        3.56        3.77      1.24 o 
   4   2   5      110.01      107.91      2.78 o 
   5   2   5      422.09      466.12     11.44 o 
   6   2   5       23.71       22.15      3.51 o 
   7   2   5       36.94       37.10      3.89 o 
   8   2   5       41.98       38.13      3.74 o 
   9   2   5       37.48       37.05      6.31 o 
  10   2   5       10.58        9.63      3.67 o 
 -11   3   5        1.65        1.08      2.08 o 
 -10   3   5       24.32       20.69      3.88 o 
  -9   3   5       55.83       60.99     16.91 o 
  -8   3   5      113.29      109.51      4.80 o 
  -7   3   5       65.30       63.88      2.45 o 
  -6   3   5      310.71      306.78      8.12 o 
  -5   3   5       67.21       56.49      1.92 o 
  -4   3   5       78.47       93.48      2.47 o 
  -3   3   5       32.21       37.44      1.90 o 
  -2   3   5       27.69       26.60      2.35 o 
  -1   3   5       33.21       37.69      2.07 o 
   0   3   5       27.81       23.91      1.97 o 
   1   3   5      132.44      138.59      4.76 o 
   2   3   5       11.26        9.88      1.42 o 
   3   3   5       32.11       33.06      1.44 o 
   4   3   5      192.30      186.81      4.09 o 
   5   3   5      354.12      347.93      8.48 o 
   6   3   5        6.67        7.33      2.17 o 
   7   3   5       38.77       39.62      4.46 o 
   8   3   5        8.51        8.29      3.77 o 
   9   3   5       48.41       50.26      5.65 o 
 -10   4   5       86.22      106.59      8.23 o 
  -9   4   5        0.93        2.28      2.32 o 
  -8   4   5       40.95       42.62      3.15 o 
  -7   4   5      119.97      125.10      5.01 o 
  -6   4   5      293.02      295.31      6.96 o 
  -5   4   5      296.01      292.41      5.58 o 
  -4   4   5       80.84       83.62      2.86 o 
  -3   4   5       27.61       27.00      2.15 o 
  -2   4   5       17.27       18.13      2.35 o 
  -1   4   5      174.51      174.19      4.64 o 
   0   4   5       17.57       19.59      1.97 o 
   1   4   5       59.43       63.89      2.68 o 
   2   4   5       27.23       25.92      1.91 o 
   3   4   5       56.09       62.70      1.99 o 
   4   4   5       37.48       36.28      1.74 o 
   5   4   5      202.24      212.41      6.54 o 
   6   4   5       56.42       51.61      5.80 o 
   7   4   5       44.95       43.58      3.98 o 
   8   4   5       36.14       34.14      3.61 o 
   9   4   5       43.70       43.75      3.53 o 
 -10   5   5        6.71        6.28      7.43 o 
  -9   5   5       26.69       24.19      5.70 o 
  -8   5   5       25.09       22.76      4.35 o 
  -7   5   5       79.33       74.91      4.86 o 
  -6   5   5       33.33       30.14      2.18 o 
  -5   5   5       23.91       21.49      2.01 o 
  -4   5   5      121.28      125.98      3.89 o 
  -3   5   5       39.35       42.31      2.23 o 
  -2   5   5       44.39       41.62      2.83 o 
  -1   5   5        2.21        1.85      1.60 o 
   0   5   5      144.19      144.26      4.67 o 
   1   5   5        3.99        3.26      1.72 o 
   2   5   5       34.89       39.74      2.25 o 
   3   5   5       72.58       66.95      2.87 o 
   4   5   5       98.26       91.57      2.94 o 
   5   5   5       95.91       80.95     10.50 o 
   6   5   5       28.70       25.64      3.17 o 
   7   5   5       52.86       49.24      4.61 o 
   8   5   5       14.04       14.68      3.64 o 
  -9   6   5        5.95        4.57      2.67 o 
  -8   6   5        2.31        1.43      2.24 o 
  -7   6   5       16.41       17.57      3.03 o 
  -6   6   5      117.89      108.05      6.37 o 
  -5   6   5      129.51      126.61      6.32 o 
  -4   6   5        7.44        4.95      1.98 o 
  -3   6   5        6.51        4.56      1.65 o 
  -2   6   5      175.85      169.87      5.55 o 
  -1   6   5      207.74      222.04      6.81 o 
   0   6   5       95.38      104.36      3.74 o 
   1   6   5       83.98       75.31      4.32 o 
   2   6   5       65.44       68.59      3.51 o 
   3   6   5       79.47       81.79      3.51 o 
   4   6   5       14.95       15.40      4.11 o 
   5   6   5       30.13       29.82      3.37 o 
   6   6   5       35.49       32.62      4.42 o 
   7   6   5       53.16       58.75      4.61 o 
  -8   7   5       63.19       66.24      5.13 o 
  -7   7   5       14.54       11.64      3.38 o 
  -6   7   5       97.50       88.20      4.77 o 
  -5   7   5       27.35       23.26      2.14 o 
  -4   7   5       80.38       79.03      4.41 o 
  -3   7   5       29.92       33.73      2.73 o 
  -2   7   5      187.42      189.15      9.73 o 
  -1   7   5       73.40       73.18      4.61 o 
   0   7   5       25.29       24.71      2.68 o 
   1   7   5      169.45      157.52      7.94 o 
   2   7   5        2.27        2.37      1.49 o 
   3   7   5       64.20       57.43      4.64 o 
   4   7   5       58.36       62.67      4.60 o 
   5   7   5       33.03       30.02      4.47 o 
   6   7   5       14.68       13.11      4.33 o 
  -6   8   5       22.10       17.14      3.59 o 
  -5   8   5       14.82       14.00      2.20 o 
  -4   8   5       26.93       28.01      2.63 o 
  -3   8   5        2.75        1.47      1.80 o 
  -2   8   5      173.70      168.26      4.61 o 
  -1   8   5       43.14       45.08      3.61 o 
   0   8   5       88.56       93.07      3.72 o 
   1   8   5      142.96      148.99      6.09 o 
   2   8   5       10.81        9.70      2.25 o 
   3   8   5       46.44       47.21      5.78 o 
   4   8   5        9.35        5.73      3.48 o 
   5   8   5       61.46       60.81      4.22 o 
  -4   9   5       23.02       21.94      2.52 o 
  -3   9   5       11.76       10.83      2.10 o 
  -2   9   5      140.13      151.87      5.20 o 
  -1   9   5       35.23       35.33      2.96 o 
   0   9   5        0.62        1.49      1.33 o 
   1   9   5       82.31       71.89      4.85 o 
   2   9   5       16.89       13.41      3.62 o 
 -10   0   6        1.76        1.53      3.08 o 
  -9   0   6       74.16       60.00      6.94 o 
  -8   0   6        2.77        4.06      3.17 o 
  -7   0   6      205.00      216.69      8.77 o 
  -6   0   6       16.31       13.87      4.69 o 
  -5   0   6        0.28        4.06      4.46 o 
  -4   0   6        7.14        9.82      0.76 o 
  -3   0   6     1657.50     1827.07     41.11 o 
  -2   0   6      158.58      203.99     14.16 o 
  -1   0   6       12.79       12.60      1.62 o 
   0   0   6        0.00       -0.25      1.89 o 
   1   0   6      232.89      276.01      7.20 o 
   2   0   6       61.02       62.64      3.37 o 
   3   0   6      182.93      173.53      6.94 o 
   4   0   6      100.16       83.92      4.23 o 
   5   0   6      396.93      433.04     13.45 o 
   6   0   6      352.26      383.53     12.42 o 
   7   0   6      110.88       99.75     12.60 o 
   8   0   6        5.28        3.58      9.00 o 
   9   0   6        4.33        7.13      9.32 o 
 -11   1   6       37.43       41.23      4.99 o 
 -10   1   6       14.79       14.19      3.63 o 
  -9   1   6       20.89       14.37      2.57 o 
  -8   1   6      103.54      104.91      5.60 o 
  -7   1   6     1811.48     1866.85     64.63 o 
  -6   1   6       53.36       51.88      1.89 o 
  -5   1   6       45.49       51.56      1.79 o 
  -4   1   6       35.56       34.47      1.56 o 
  -3   1   6      133.66      149.85      2.81 o 
  -2   1   6      113.45      149.71      3.77 o 
  -1   1   6       76.50       83.18      2.34 o 
   0   1   6        3.37        3.07      1.52 o 
   1   1   6     1253.23     1335.56     18.00 o 
   2   1   6      108.08      115.44      5.62 o 
   3   1   6       11.34        8.94      2.00 o 
   4   1   6       11.48       11.58      1.08 o 
   5   1   6       41.97       43.11      2.16 o 
   6   1   6      443.17      483.25      8.82 o 
   7   1   6      346.45      371.05      8.87 o 
   8   1   6        7.24        7.80      3.90 o 
   9   1   6       11.83       12.71      5.39 o 
 -11   2   6      116.20      136.61     12.20 o 
 -10   2   6        0.11        0.71      2.56 o 
  -9   2   6       80.92       70.36      5.38 o 
  -8   2   6      124.02      139.50      6.71 o 
  -7   2   6      466.94      524.85     14.90 o 
  -6   2   6        3.10        1.43      0.99 o 
  -5   2   6       39.72       37.23      2.08 o 
  -4   2   6       17.80       17.46      1.10 o 
  -3   2   6      732.00      790.22     19.57 o 
  -2   2   6       51.20       63.47      2.28 o 
  -1   2   6       99.62      109.28      4.22 o 
   0   2   6      250.08      248.46     12.76 o 
   1   2   6       45.19       51.04      3.49 o 
   2   2   6      199.15      232.23      9.62 o 
   3   2   6       23.28       22.47      1.25 o 
   4   2   6        7.89        6.37      1.23 o 
   5   2   6      217.23      241.26     11.08 o 
   6   2   6      249.93      213.59     19.17 o 
   7   2   6       55.96       59.44      4.95 o 
   8   2   6       57.12       54.46      4.56 o 
   9   2   6        9.25        7.66      3.57 o 
 -11   3   6        8.38       12.01      4.31 o 
 -10   3   6        4.75        3.66      6.04 o 
  -9   3   6       28.83       23.65      2.93 o 
  -8   3   6        0.19        0.62      1.23 o 
  -7   3   6      667.05      739.44     16.06 o 
  -6   3   6        2.34        3.52      2.28 o 
  -5   3   6        6.70        4.93      1.45 o 
  -4   3   6       48.84       51.36      2.05 o 
  -3   3   6       85.64       76.50      2.39 o 
  -2   3   6       92.08      100.25      2.68 o 
  -1   3   6       14.47       11.84      1.80 o 
   0   3   6       86.37       87.41      3.58 o 
   1   3   6       49.63       62.06      3.08 o 
   2   3   6      238.76      263.56      8.52 o 
   3   3   6       36.28       38.69      1.67 o 
   4   3   6      121.68      123.23      3.20 o 
   5   3   6        9.55        7.87      2.22 o 
   6   3   6      270.52      274.76     14.82 o 
   7   3   6       22.66       25.75      3.27 o 
   8   3   6        0.24        0.58      1.25 o 
   9   3   6       14.32       14.59      4.78 o 
 -10   4   6        8.24        5.28      3.34 o 
  -9   4   6       38.84       34.19      5.24 o 
  -8   4   6       49.95       55.36      3.78 o 
  -7   4   6      124.00      121.39      6.67 o 
  -6   4   6      133.47      141.40      4.07 o 
  -5   4   6       21.64       21.69      1.86 o 
  -4   4   6       46.35       40.78      1.81 o 
  -3   4   6       10.64        9.09      1.81 o 
  -2   4   6       83.65       87.51      3.82 o 
  -1   4   6       37.29       38.77      2.63 o 
   0   4   6       63.91       57.07      2.85 o 
   1   4   6       29.90       26.32      2.44 o 
   2   4   6      272.27      279.35      7.41 o 
   3   4   6      131.69      132.65      3.26 o 
   4   4   6      379.07      379.73     10.91 o 
   5   4   6       31.78       31.28      4.57 o 
   6   4   6       24.85       26.17      3.97 o 
   7   4   6      108.38      113.11      6.21 o 
   8   4   6        8.79        7.13      3.64 o 
  -9   5   6       98.01      102.61      8.26 o 
  -8   5   6        1.34        0.82      1.81 o 
  -7   5   6       39.99       40.38      3.51 o 
  -6   5   6       30.59       24.81      2.18 o 
  -5   5   6       18.97       21.46      2.15 o 
  -4   5   6       10.32       11.44      2.07 o 
  -3   5   6       42.99       39.39      2.49 o 
  -2   5   6      137.72      148.41      4.90 o 
  -1   5   6       92.91      103.27      3.84 o 
   0   5   6      406.36      424.02     13.56 o 
   1   5   6       12.11       15.30      2.02 o 
   2   5   6       32.48       36.81      2.25 o 
   3   5   6        3.31        1.99      1.70 o 
   4   5   6        5.95        4.68      3.80 o 
   5   5   6        2.36        1.91      2.05 o 
   6   5   6       17.45       15.17      4.01 o 
   7   5   6       62.72       70.67      4.46 o 
   8   5   6        3.61        3.02      3.26 o 
  -9   6   6       21.17       21.31      8.10 o 
  -8   6   6        1.52        2.12      2.44 o 
  -7   6   6       32.44       28.69      2.81 o 
  -6   6   6      213.49      219.14     11.27 o 
  -5   6   6       64.35       62.66      3.83 o 
  -4   6   6       59.77       53.75      3.47 o 
  -3   6   6       32.81       32.91      2.64 o 
  -2   6   6        0.50        1.03      1.36 o 
  -1   6   6       89.96       81.83      4.02 o 
   0   6   6       54.00       45.40      2.75 o 
   1   6   6       27.25       24.78      2.34 o 
   2   6   6       78.76       75.81      4.62 o 
   3   6   6       54.31       49.92      3.56 o 
   4   6   6      331.52      346.18     14.46 o 
   5   6   6        1.79        0.17      2.09 o 
   6   6   6        1.28        1.44      2.44 o 
   7   6   6       42.93       40.85      5.68 o 
  -7   7   6       38.38       36.56      5.10 o 
  -6   7   6       32.30       22.68      3.13 o 
  -5   7   6       36.53       37.99      2.81 o 
  -4   7   6       13.11       11.38      2.34 o 
  -3   7   6       13.56       13.19      3.36 o 
  -2   7   6       93.14       92.64      5.45 o 
  -1   7   6       41.81       39.24      4.25 o 
   0   7   6      311.15      322.29     15.80 o 
   1   7   6       36.32       34.04      2.76 o 
   2   7   6       24.09       20.90      2.29 o 
   3   7   6       39.87       37.00      4.39 o 
   4   7   6       37.32       40.63      5.03 o 
   5   7   6        2.04        2.07      2.36 o 
   6   7   6       23.43       25.30      4.04 o 
  -6   8   6       62.53       55.46      5.07 o 
  -5   8   6       78.78       75.73      5.26 o 
  -4   8   6        9.24        9.33      2.98 o 
  -3   8   6       84.30       85.94      5.01 o 
  -2   8   6       17.46       17.71      2.73 o 
  -1   8   6       14.59       12.39      2.59 o 
   0   8   6      104.56       90.20      4.65 o 
   1   8   6       30.47       26.10      3.18 o 
   2   8   6        6.23        4.64      5.26 o 
   3   8   6       15.00       11.31      4.83 o 
   4   8   6       33.40       31.20      5.14 o 
  -3   9   6       20.69       16.86      2.48 o 
  -2   9   6       15.76       13.80      2.19 o 
  -1   9   6       13.36       12.79      2.23 o 
   0   9   6       31.51       29.58      3.14 o 
   1   9   6       13.07       10.31      4.12 o 
 -11   0   7        0.04        0.73      1.84 o 
 -10   0   7       70.98       58.80      6.19 o 
  -9   0   7      307.27      353.62     17.51 o 
  -8   0   7      260.70      269.28     15.84 o 
  -7   0   7       36.95       36.55      4.90 o 
  -6   0   7        2.43        1.61      3.71 o 
  -5   0   7       61.67       63.76      7.08 o 
  -4   0   7      180.78      182.29      4.66 o 
  -3   0   7        0.92        0.19      0.57 o 
  -2   0   7        8.12        5.39      1.40 o 
  -1   0   7        6.67       13.07      2.58 o 
   0   0   7       11.58       18.34      2.38 o 
   1   0   7        2.97        3.29      4.44 o 
   2   0   7        0.12       -0.17      2.07 o 
   3   0   7        0.27        0.57      1.87 o 
   4   0   7        2.93        2.10      2.46 o 
   5   0   7      105.51       98.13      6.16 o 
   6   0   7       10.32       13.08      2.88 o 
   7   0   7       14.08       16.90      7.65 o 
   8   0   7       28.56       19.33     17.70 o 
   9   0   7       22.89       24.84      7.04 o 
 -11   1   7        0.64        2.78      2.99 o 
 -10   1   7       14.66       12.87      3.04 o 
  -9   1   7       27.76       30.14      3.94 o 
  -8   1   7      213.97      228.90     12.41 o 
  -7   1   7       43.17       38.57      4.26 o 
  -6   1   7      135.35      135.66      6.88 o 
  -5   1   7      277.25      309.62      8.38 o 
  -4   1   7      116.07      110.13      3.68 o 
  -3   1   7        5.04        3.44      1.07 o 
  -2   1   7        8.78        7.39      1.34 o 
  -1   1   7       65.31       58.58      2.53 o 
   0   1   7       74.07       81.13      2.84 o 
   1   1   7       18.88       21.05      2.25 o 
   2   1   7        0.67        0.98      1.48 o 
   3   1   7       12.29       13.01      1.73 o 
   4   1   7       16.42       14.84      1.93 o 
   5   1   7       31.35       24.81      2.27 o 
   6   1   7       25.58       21.84      2.13 o 
   7   1   7       11.78        9.66      2.12 o 
   8   1   7       12.72       14.89      4.83 o 
   9   1   7       37.84       46.30      6.41 o 
 -11   2   7       14.35       17.61      5.04 o 
 -10   2   7        6.75        4.21      3.05 o 
  -9   2   7      108.04      122.46      6.32 o 
  -8   2   7       51.19       47.75      4.64 o 
  -7   2   7        1.40        1.02      1.55 o 
  -6   2   7       23.51       20.71      1.81 o 
  -5   2   7        8.96       10.80      1.52 o 
  -4   2   7       52.29       52.24      1.59 o 
  -3   2   7        2.21        1.40      0.79 o 
  -2   2   7       44.69       36.00      1.99 o 
  -1   2   7       80.30       85.92      5.27 o 
   0   2   7       19.69       23.28      2.22 o 
   1   2   7      113.77      104.23      3.89 o 
   2   2   7       79.55       71.48      3.19 o 
   3   2   7       13.66       14.46      1.81 o 
   4   2   7       25.34       29.73      2.22 o 
   5   2   7       11.93       10.58      2.13 o 
   6   2   7        1.33        2.54      3.70 o 
   7   2   7        1.64        2.06      1.88 o 
   8   2   7        6.73        6.08      5.43 o 
   9   2   7        4.10        3.28      3.07 o 
 -10   3   7       25.39       26.91      7.32 o 
  -9   3   7        2.51        2.59      2.51 o 
  -8   3   7       14.98       16.00      3.16 o 
  -7   3   7       50.67       45.41      3.02 o 
  -6   3   7      123.14      129.30      4.63 o 
  -5   3   7       19.07       17.14      0.97 o 
  -4   3   7       20.46       19.76      1.78 o 
  -3   3   7       34.35       39.34      1.93 o 
  -2   3   7        8.31        6.64      1.76 o 
  -1   3   7      171.64      170.98      5.52 o 
   0   3   7       42.13       41.17      2.72 o 
   1   3   7       23.14       23.29      2.26 o 
   2   3   7      164.50      183.23      5.20 o 
   3   3   7      144.22      136.83      3.92 o 
   4   3   7        0.01        0.75      1.02 o 
   5   3   7       43.05       40.08      3.98 o 
   6   3   7       30.84       27.92      2.91 o 
   7   3   7       50.34       46.67      4.74 o 
   8   3   7       10.68       11.95      3.96 o 
 -10   4   7       32.79       31.05      5.23 o 
  -9   4   7        0.07        1.62      4.82 o 
  -8   4   7        8.49       10.22      3.12 o 
  -7   4   7        8.66        8.35      2.73 o 
  -6   4   7        3.09        4.11      2.80 o 
  -5   4   7       34.07       33.48      1.97 o 
  -4   4   7       67.22       66.92      3.10 o 
  -3   4   7       76.02       64.02      2.62 o 
  -2   4   7       54.26       54.46      3.05 o 
  -1   4   7      281.65      273.76      7.08 o 
   0   4   7        6.47        3.87      2.31 o 
   1   4   7       62.29       60.28      3.29 o 
   2   4   7       84.59       73.02      3.16 o 
   3   4   7       64.92       54.33      3.03 o 
   4   4   7       16.14       14.78      1.92 o 
   5   4   7        1.20        2.09      2.43 o 
   6   4   7       47.72       51.48      3.75 o 
   7   4   7       16.00       18.70      2.76 o 
   8   4   7       12.54        7.85      3.46 o 
  -9   5   7       20.25       24.15      5.90 o 
  -8   5   7       16.83       19.34      2.75 o 
  -7   5   7       76.48       73.21      3.96 o 
  -6   5   7       32.44       35.93      3.21 o 
  -5   5   7       27.78       24.41      2.64 o 
  -4   5   7       44.66       41.42      3.09 o 
  -3   5   7       18.44       22.27      3.21 o 
  -2   5   7      110.17      101.45      4.17 o 
  -1   5   7      104.97      103.03      5.16 o 
   0   5   7       95.00       98.12      4.53 o 
   1   5   7      118.99      117.61      4.30 o 
   2   5   7      320.83      351.45     13.46 o 
   3   5   7      372.58      373.17     18.31 o 
   4   5   7       62.66       63.52      5.05 o 
   5   5   7        7.32        6.03      4.26 o 
   6   5   7        4.79        4.19      5.32 o 
   7   5   7       27.29       27.68      5.12 o 
  -8   6   7        1.58        2.05      2.99 o 
  -7   6   7      109.95      102.25      5.83 o 
  -6   6   7       81.93       91.22      5.03 o 
  -5   6   7       19.80       15.52      2.07 o 
  -4   6   7       20.21       17.03      2.73 o 
  -3   6   7      103.41       99.17      5.47 o 
  -2   6   7       12.20       16.55      3.06 o 
  -1   6   7      208.60      201.33      7.72 o 
   0   6   7       61.99       49.43      4.32 o 
   1   6   7       19.69       18.24      2.51 o 
   2   6   7       17.40       15.52      2.10 o 
   3   6   7       92.67       83.69      6.92 o 
   4   6   7        5.16        3.69      3.50 o 
   5   6   7       11.58        8.85      4.32 o 
   6   6   7       70.00       75.35      6.61 o 
  -7   7   7       59.03       50.40      4.92 o 
  -6   7   7        8.03       11.10      2.33 o 
  -5   7   7       20.57       17.95      3.15 o 
  -4   7   7       15.53       12.33      2.12 o 
  -3   7   7       22.30       23.17      2.75 o 
  -2   7   7       76.75       68.48      4.32 o 
  -1   7   7       87.92       83.48      4.48 o 
   0   7   7       23.51       23.58      2.73 o 
   1   7   7       62.78       60.09      2.91 o 
   2   7   7        2.90        3.01      1.74 o 
   3   7   7       50.78       44.15      5.06 o 
   4   7   7        6.69        6.03      4.92 o 
   5   7   7        3.59        2.99      3.04 o 
  -5   8   7       31.19       25.33      3.11 o 
  -4   8   7       28.66       21.72      4.02 o 
  -3   8   7        7.61        6.71      2.88 o 
  -2   8   7       17.88       17.63      4.90 o 
  -1   8   7        2.16        2.51      1.52 o 
   0   8   7       61.65       52.21      3.39 o 
   1   8   7       24.33       20.39      2.53 o 
   2   8   7        4.90        5.72      3.51 o 
   3   8   7       21.14       16.35      5.31 o 
 -11   0   8       11.11       10.43      3.53 o 
 -10   0   8        0.91        0.77      2.24 o 
  -9   0   8       67.86       57.50      7.46 o 
  -8   0   8       89.89       93.12     10.15 o 
  -7   0   8      154.60      180.35     11.39 o 
  -6   0   8       15.43       17.53      4.95 o 
  -5   0   8        0.69        1.39      3.56 o 
  -4   0   8       16.19       13.06      1.49 o 
  -3   0   8       58.47       57.58      2.76 o 
  -2   0   8       42.64       36.41      2.15 o 
  -1   0   8      166.47      178.33      7.08 o 
   0   0   8      142.66      141.03      5.85 o 
   1   0   8       55.92       73.41      5.38 o 
   2   0   8       68.42       58.26      4.46 o 
   3   0   8        1.48        1.27      2.78 o 
   4   0   8        0.18        2.22      3.13 o 
   5   0   8       19.57       15.87      2.66 o 
   6   0   8       10.88       12.59      2.50 o 
   7   0   8       13.06       11.72     17.43 o 
   8   0   8      104.72      135.57     14.86 o 
 -11   1   8       89.51       82.73      6.30 o 
 -10   1   8       34.57       27.54      3.16 o 
  -9   1   8      129.03      147.97      6.45 o 
  -8   1   8       96.17       97.86      7.96 o 
  -7   1   8       68.38       77.74      5.21 o 
  -6   1   8      105.00      109.65      5.60 o 
  -5   1   8       35.60       30.50      1.44 o 
  -4   1   8        1.24        1.07      0.62 o 
  -3   1   8      100.86      117.60      2.96 o 
  -2   1   8       85.74       75.46      2.63 o 
  -1   1   8      157.21      176.01      5.26 o 
   0   1   8        0.20        0.65      1.45 o 
   1   1   8      130.18      127.67      4.65 o 
   2   1   8       34.93       35.32      2.65 o 
   3   1   8        0.32        0.70      0.97 o 
   4   1   8      114.09      100.53      3.62 o 
   5   1   8      129.49      118.24      5.83 o 
   6   1   8       44.54       44.17      3.84 o 
   7   1   8       22.34       22.39      4.91 o 
   8   1   8       29.67       28.19      5.12 o 
 -10   2   8        1.28        1.72      2.05 o 
  -9   2   8       46.95       46.63      6.72 o 
  -8   2   8       70.18       72.94      6.31 o 
  -7   2   8      121.82      142.14      7.78 o 
  -6   2   8      246.52      261.87      6.47 o 
  -5   2   8       38.11       44.27      2.69 o 
  -4   2   8        0.24        0.24      0.32 o 
  -3   2   8       66.62       78.31      2.36 o 
  -2   2   8      135.85      143.28      4.62 o 
  -1   2   8      296.61      329.86     12.85 o 
   0   2   8      104.92       88.20      4.17 o 
   1   2   8      206.13      205.95      5.78 o 
   2   2   8       14.34       13.64      2.55 o 
   3   2   8       10.68       10.29      2.18 o 
   4   2   8       12.72       16.70      2.26 o 
   5   2   8      178.62      174.06     11.13 o 
   6   2   8       87.18       96.32      7.04 o 
   7   2   8       39.34       41.87      4.55 o 
   8   2   8       62.99       68.01      7.93 o 
 -10   3   8       24.89       28.74      6.41 o 
  -9   3   8       70.81       84.20      6.56 o 
  -8   3   8      152.69      158.54     10.10 o 
  -7   3   8       55.19       61.72      5.90 o 
  -6   3   8      378.96      400.62     16.85 o 
  -5   3   8        6.40        2.61      1.40 o 
  -4   3   8       14.67        9.88      1.58 o 
  -3   3   8        6.63        6.83      1.43 o 
  -2   3   8      357.95      405.61     13.24 o 
  -1   3   8      550.14      606.34     17.12 o 
   0   3   8       23.55       22.46      2.73 o 
   1   3   8      498.77      564.07     18.87 o 
   2   3   8        0.16        1.06      1.38 o 
   3   3   8      131.23      120.89      4.65 o 
   4   3   8       10.35        8.56      1.76 o 
   5   3   8       65.78       67.10      7.45 o 
   6   3   8      131.46      140.26      7.97 o 
   7   3   8       89.32       92.88      5.20 o 
   8   3   8      105.78      109.62     10.15 o 
  -9   4   8        2.71        5.02      2.63 o 
  -8   4   8       31.92       33.98      3.76 o 
  -7   4   8      133.67      145.67     11.21 o 
  -6   4   8      130.62      134.77      7.85 o 
  -5   4   8        4.53        3.61      1.69 o 
  -4   4   8       21.30       17.90      2.28 o 
  -3   4   8        7.93        7.11      1.90 o 
  -2   4   8      251.09      264.21      7.03 o 
  -1   4   8      159.56      156.36      5.14 o 
   0   4   8       65.56       63.95      3.38 o 
   1   4   8      365.20      382.11     10.50 o 
   2   4   8       12.13       11.48      2.49 o 
   3   4   8       60.99       62.35      4.28 o 
   4   4   8        0.42        0.29      1.44 o 
   5   4   8      154.15      164.62      8.39 o 
   6   4   8       81.79       83.79      6.13 o 
   7   4   8       47.34       47.13      4.60 o 
  -9   5   8       26.73       24.68      5.10 o 
  -8   5   8       14.83       13.52      2.80 o 
  -7   5   8       72.40       69.70      4.42 o 
  -6   5   8      137.50      139.43      7.36 o 
  -5   5   8       26.92       26.03      3.29 o 
  -4   5   8       39.98       32.29      2.84 o 
  -3   5   8       30.75       27.48      2.87 o 
  -2   5   8      245.56      238.18      7.81 o 
  -1   5   8       83.22       85.82      3.94 o 
   0   5   8        5.81        7.35      2.35 o 
   1   5   8       40.72       43.37      3.10 o 
   2   5   8       45.81       47.13      3.39 o 
   3   5   8       83.87       78.20      4.43 o 
   4   5   8        4.70        2.78      2.65 o 
   5   5   8       45.45       46.23      5.10 o 
   6   5   8       44.99       46.65      7.27 o 
  -8   6   8        6.06        9.41      4.64 o 
  -7   6   8       50.35       58.03      4.04 o 
  -6   6   8       19.01       17.98      2.87 o 
  -5   6   8        7.56        8.57      2.84 o 
  -4   6   8        8.38        6.86      2.63 o 
  -3   6   8        6.74        4.60      1.77 o 
  -2   6   8       45.28       43.79      4.25 o 
  -1   6   8       57.25       50.65      3.71 o 
   0   6   8       40.50       39.78      3.50 o 
   1   6   8      160.59      154.52      7.70 o 
   2   6   8       22.40       21.50      2.49 o 
   3   6   8       31.52       32.38      3.31 o 
   4   6   8        4.06        3.55      3.22 o 
   5   6   8        8.04        4.56      5.92 o 
  -6   7   8        7.32        6.72      2.37 o 
  -5   7   8       21.92       24.07      3.03 o 
  -4   7   8       28.01       27.23      3.06 o 
  -3   7   8        3.50        2.59      1.55 o 
  -2   7   8       42.90       36.44      3.48 o 
  -1   7   8       26.94       26.05      3.27 o 
   0   7   8        9.70       12.07      2.26 o 
   1   7   8       79.54       78.90      4.18 o 
   2   7   8      105.62      101.57      6.91 o 
   3   7   8       20.52       17.50      3.46 o 
   4   7   8       19.69       17.84      4.22 o 
  -4   8   8        0.11        0.85      1.60 o 
  -3   8   8       15.99       11.89      3.18 o 
  -2   8   8        1.22        0.85      1.55 o 
  -1   8   8       32.59       26.67      2.97 o 
   0   8   8       22.36       20.48      2.88 o 
   1   8   8       12.37        9.35      4.33 o 
 -10   0   9       61.62       64.90      6.43 o 
  -9   0   9        0.00        0.64      2.53 o 
  -8   0   9        7.35        5.07      4.19 o 
  -7   0   9       37.41       40.04     13.17 o 
  -6   0   9      105.66      106.21      7.94 o 
  -5   0   9        0.85        1.44      3.73 o 
  -4   0   9       11.83       14.31      2.02 o 
  -3   0   9        0.00        0.35      0.56 o 
  -2   0   9        6.08        5.83      2.31 o 
  -1   0   9        0.47        0.28      2.29 o 
   0   0   9       55.14       51.23      3.80 o 
   1   0   9       43.60       35.38      3.88 o 
   2   0   9        3.94        2.34      1.71 o 
   3   0   9      143.02      106.75      5.34 o 
   4   0   9        8.59        5.69      2.10 o 
   5   0   9        0.98        0.42      1.78 o 
   6   0   9        0.04       -0.15      4.86 o 
   7   0   9        4.91        6.62      5.43 o 
 -10   1   9       93.59      100.25      9.31 o 
  -9   1   9       50.42       44.68      5.68 o 
  -8   1   9       29.36       22.70      5.07 o 
  -7   1   9       41.06       47.18      5.31 o 
  -6   1   9        4.76        8.04      2.89 o 
  -5   1   9       13.36       15.77      1.82 o 
  -4   1   9       16.05       14.72      1.13 o 
  -3   1   9       65.71       64.29      2.62 o 
  -2   1   9       83.00       87.68      3.39 o 
  -1   1   9      346.60      354.29     10.45 o 
   0   1   9      200.35      216.02      4.70 o 
   1   1   9       56.34       54.23      2.99 o 
   2   1   9        5.83        5.73      1.90 o 
   3   1   9       16.05       14.39      1.98 o 
   4   1   9        9.08        5.52      2.00 o 
   5   1   9        1.08        0.39      1.04 o 
   6   1   9        0.58        0.54      1.66 o 
   7   1   9       18.63       28.48      5.02 o 
 -10   2   9       60.36       63.46      5.28 o 
  -9   2   9        1.72        2.75      3.92 o 
  -8   2   9       11.67       13.68      3.13 o 
  -7   2   9       13.21       12.21      3.72 o 
  -6   2   9       43.27       49.97      4.76 o 
  -5   2   9       43.45       37.10      2.63 o 
  -4   2   9      138.75      126.93      5.11 o 
  -3   2   9       76.13       79.11      2.94 o 
  -2   2   9      137.69      141.21      4.38 o 
  -1   2   9       63.20       63.32      3.12 o 
   0   2   9      200.79      206.36      6.76 o 
   1   2   9       98.81       91.53      3.80 o 
   2   2   9        0.88        1.15      1.65 o 
   3   2   9      103.19       85.81      3.86 o 
   4   2   9       15.66       15.97      2.13 o 
   5   2   9       13.00       17.74      3.12 o 
   6   2   9        2.72        2.68      1.86 o 
   7   2   9       26.55       31.56      5.59 o 
 -10   3   9       27.59       33.52      5.03 o 
  -9   3   9       21.97       26.74      4.03 o 
  -8   3   9        3.15        2.82      2.72 o 
  -7   3   9       60.84       59.06      5.50 o 
  -6   3   9        8.60        5.67      2.77 o 
  -5   3   9       17.06       19.71      2.80 o 
  -4   3   9       38.47       29.72      2.73 o 
  -3   3   9       11.22        8.30      2.05 o 
  -2   3   9      190.39      187.74      5.34 o 
  -1   3   9      200.26      207.49      6.05 o 
   0   3   9      240.20      255.38     10.23 o 
   1   3   9       79.15       78.72      4.05 o 
   2   3   9        7.17        6.79      2.66 o 
   3   3   9        5.79        4.30      1.83 o 
   4   3   9        8.49        8.69      1.68 o 
   5   3   9        7.92        7.13      2.80 o 
   6   3   9        1.14        0.60      2.07 o 
   7   3   9       34.35       36.24      4.02 o 
  -9   4   9        8.17       12.37      3.00 o 
  -8   4   9       17.08       19.49      4.04 o 
  -7   4   9       74.05       75.81      4.74 o 
  -6   4   9        9.32        6.53      2.42 o 
  -5   4   9       56.41       56.20      4.37 o 
  -4   4   9      135.60      127.83      4.77 o 
  -3   4   9       46.96       42.03      3.95 o 
  -2   4   9      153.68      166.53      5.52 o 
  -1   4   9       62.27       67.11      3.24 o 
   0   4   9       42.46       42.03      3.10 o 
   1   4   9       26.05       19.08      2.20 o 
   2   4   9       24.62       21.06      3.29 o 
   3   4   9       29.25       28.90      2.99 o 
   4   4   9       10.44        9.94      2.98 o 
   5   4   9        4.52        5.02      2.58 o 
   6   4   9        6.02        5.73      2.58 o 
  -8   5   9        7.73        7.58      2.65 o 
  -7   5   9       37.08       36.30      4.37 o 
  -6   5   9        1.42        0.76      1.57 o 
  -5   5   9       19.87       20.73      2.91 o 
  -4   5   9       12.33        9.49      2.41 o 
  -3   5   9       36.47       36.67      3.55 o 
  -2   5   9      238.88      242.82     11.77 o 
  -1   5   9       29.21       30.29      2.97 o 
   0   5   9        8.58        6.31      2.56 o 
   1   5   9        6.88        6.77      2.23 o 
   2   5   9      116.68      112.88      5.96 o 
   3   5   9       11.02       12.29      5.64 o 
   4   5   9        1.25        0.62      1.64 o 
   5   5   9        7.45        4.50      3.63 o 
  -7   6   9       47.66       47.29      5.26 o 
  -6   6   9       35.23       33.18      3.02 o 
  -5   6   9       14.71       14.96      2.62 o 
  -4   6   9       42.70       38.69      3.52 o 
  -3   6   9        6.11        6.20      2.18 o 
  -2   6   9        3.44        3.22      1.89 o 
  -1   6   9        5.72        7.20      2.64 o 
   0   6   9       37.74       38.08      3.04 o 
   1   6   9       40.36       42.29      3.29 o 
   2   6   9       15.64       16.67      3.66 o 
   3   6   9        9.28       10.05      4.01 o 
   4   6   9        0.29        0.75      1.83 o 
  -5   7   9       22.03       21.51      3.42 o 
  -4   7   9       11.76       12.63      3.57 o 
  -3   7   9       31.16       30.12      2.93 o 
  -2   7   9       24.16       24.68      2.67 o 
  -1   7   9       17.19       17.85      2.59 o 
   0   7   9       38.41       35.20      3.06 o 
   1   7   9        8.96        6.75      1.90 o 
   2   7   9       58.59       60.74      4.86 o 
   3   7   9        1.55        1.35      1.89 o 
 -10   0  10      124.42      136.66      8.57 o 
  -9   0  10        3.13        6.87      4.51 o 
  -8   0  10        0.77        1.47      5.23 o 
  -7   0  10       13.88       18.35      4.63 o 
  -6   0  10        0.03        1.41      3.97 o 
  -5   0  10      434.55      461.33     39.41 o 
  -4   0  10       15.61       21.01      2.93 o 
  -3   0  10      228.52      207.86     28.04 o 
  -2   0  10       20.49       17.75      4.44 o 
  -1   0  10      638.48      676.88     20.17 o 
   0   0  10        0.16        0.59      1.77 o 
   1   0  10        5.98        5.98      3.94 o 
   2   0  10       11.04        8.77      2.62 o 
   3   0  10      296.14      279.68     17.53 o 
   4   0  10       40.55       45.48      4.28 o 
   5   0  10       41.75       50.35      4.31 o 
   6   0  10        8.72       11.52      8.25 o 
   7   0  10        9.83       13.35      6.69 o 
 -10   1  10       53.09       60.31      5.84 o 
  -9   1  10        6.26       13.33      3.61 o 
  -8   1  10       37.82       38.34      5.15 o 
  -7   1  10       30.92       29.72      4.00 o 
  -6   1  10       24.11       23.96      4.00 o 
  -5   1  10       44.76       39.60      5.10 o 
  -4   1  10        9.19       10.56      2.41 o 
  -3   1  10        1.54        2.46      1.42 o 
  -2   1  10       31.82       28.29      2.27 o 
  -1   1  10     1998.44     2129.20     34.96 o 
   0   1  10       26.23       24.98      2.35 o 
   1   1  10        1.46        2.30      1.47 o 
   2   1  10       25.05       28.23      2.39 o 
   3   1  10       65.36       67.28      4.13 o 
   4   1  10        0.76        2.05      1.95 o 
   5   1  10       10.00        9.87      3.11 o 
   6   1  10        5.14        5.59      2.17 o 
   7   1  10       54.38       66.71      7.61 o 
  -9   2  10       18.18       25.26      3.91 o 
  -8   2  10       32.18       37.73      6.72 o 
  -7   2  10        7.86        9.12      3.55 o 
  -6   2  10       33.08       28.81      4.38 o 
  -5   2  10      210.03      194.89     10.15 o 
  -4   2  10        9.58       12.39      3.09 o 
  -3   2  10       66.64       57.46      3.67 o 
  -2   2  10      122.65      116.87      4.17 o 
  -1   2  10      277.38      314.75     13.99 o 
   0   2  10       15.36       11.81      1.90 o 
   1   2  10        9.70        8.29      2.10 o 
   2   2  10        4.56        3.55      1.40 o 
   3   2  10      127.65      123.69      7.33 o 
   4   2  10       22.62       21.01      2.50 o 
   5   2  10        1.73        1.78      1.95 o 
   6   2  10        1.09        0.40      1.10 o 
  -9   3  10       20.68       25.54      4.05 o 
  -8   3  10       61.13       77.33      6.42 o 
  -7   3  10        6.14        6.12      3.07 o 
  -6   3  10       59.92       51.86      5.55 o 
  -5   3  10       18.87       15.19      2.77 o 
  -4   3  10       20.94       25.22      3.44 o 
  -3   3  10       16.11       18.24      2.57 o 
  -2   3  10       75.06       82.91      4.01 o 
  -1   3  10      259.32      261.25      8.62 o 
   0   3  10       16.55       17.18      2.35 o 
   1   3  10       53.11       52.41      3.64 o 
   2   3  10        1.63        3.37      1.78 o 
   3   3  10       34.51       34.26      2.54 o 
   4   3  10        0.05        0.00      1.79 o 
   5   3  10       19.88       23.26      3.55 o 
   6   3  10       14.20       15.17      4.04 o 
  -8   4  10       31.88       28.62      4.14 o 
  -7   4  10       79.08       81.47      6.37 o 
  -6   4  10        6.58        3.23      3.04 o 
  -5   4  10       43.90       36.35      3.42 o 
  -4   4  10        9.33        8.28      3.60 o 
  -3   4  10       59.60       57.54      3.74 o 
  -2   4  10       60.69       61.89      4.48 o 
  -1   4  10       10.39        9.53      2.32 o 
   0   4  10       22.31       23.04      2.78 o 
   1   4  10       15.78       16.25      2.48 o 
   2   4  10       34.66       32.32      2.62 o 
   3   4  10       12.46        8.68      2.17 o 
   4   4  10        6.74       11.57      4.30 o 
   5   4  10       18.34       20.17      3.75 o 
  -7   5  10       33.15       36.20      4.04 o 
  -6   5  10       74.32       74.60      6.09 o 
  -5   5  10        1.28        0.91      1.40 o 
  -4   5  10       14.49       14.46      2.61 o 
  -3   5  10        3.98        4.21      2.13 o 
  -2   5  10       14.58       13.27      2.61 o 
  -1   5  10       41.60       46.06      3.45 o 
   0   5  10       19.86       21.08      2.52 o 
   1   5  10       35.89       36.85      3.21 o 
   2   5  10       44.24       40.13      3.01 o 
   3   5  10        3.07        3.30      2.48 o 
   4   5  10       11.96       10.80      2.98 o 
  -6   6  10        5.43        3.29      2.30 o 
  -5   6  10       33.99       35.08      3.12 o 
  -4   6  10       12.21       11.58      2.60 o 
  -3   6  10      101.75      106.75      6.61 o 
  -2   6  10       33.70       36.98      3.99 o 
  -1   6  10        9.95        9.05      4.03 o 
   0   6  10       73.46       81.33      4.79 o 
   1   6  10      106.52      109.29      4.99 o 
   2   6  10        3.93        2.18      2.16 o 
   3   6  10        1.65        1.07      2.33 o 
  -4   7  10       50.39       48.25      3.96 o 
  -3   7  10       34.08       37.50      3.36 o 
  -2   7  10       16.97       16.08      2.46 o 
  -1   7  10       58.73       61.29      4.00 o 
   0   7  10       16.58       14.50      2.56 o 
   1   7  10       19.15       19.53      3.71 o 
  -9   0  11        0.12        0.55      3.16 o 
  -8   0  11        0.58        1.11      5.12 o 
  -7   0  11        1.87        2.42      3.51 o 
  -6   0  11       11.51       17.60      6.24 o 
  -5   0  11       16.69       22.67      6.96 o 
  -4   0  11       81.35       93.21     11.12 o 
  -3   0  11      223.54      211.53     15.91 o 
  -2   0  11      712.16      801.71     74.90 o 
  -1   0  11        0.15        1.05      2.44 o 
   0   0  11        0.49        2.13      2.08 o 
   1   0  11       16.59       11.69      3.56 o 
   2   0  11        0.01        0.43      2.13 o 
   3   0  11        3.36        7.61      3.16 o 
   4   0  11        0.07        0.61      1.19 o 
   5   0  11       11.15       10.41      2.72 o 
   6   0  11        0.08       -0.19      4.04 o 
  -9   1  11        4.96        3.54      6.83 o 
  -8   1  11       10.21       11.82      3.91 o 
  -7   1  11        2.95        3.79      3.26 o 
  -6   1  11       70.42       64.44      6.69 o 
  -5   1  11        0.44        1.07      2.18 o 
  -4   1  11       26.43       29.61      3.90 o 
  -3   1  11       74.32       68.21      3.41 o 
  -2   1  11       61.36       61.21      3.51 o 
  -1   1  11        5.29       10.53      2.85 o 
   0   1  11       11.31       16.61      2.94 o 
   1   1  11       56.99       53.97      3.93 o 
   2   1  11       35.39       29.57      2.79 o 
   3   1  11       31.67       33.41      2.83 o 
   4   1  11        0.58        1.10      1.39 o 
   5   1  11        1.05        0.76      1.70 o 
   6   1  11        4.26        4.02      8.14 o 
  -9   2  11        2.97        2.78      2.50 o 
  -8   2  11        3.76        7.08      3.24 o 
  -7   2  11        3.68        5.62      3.04 o 
  -6   2  11        3.26        3.77      2.70 o 
  -5   2  11       11.01        7.51      3.82 o 
  -4   2  11       10.82        9.00      2.74 o 
  -3   2  11       54.99       51.74      3.66 o 
  -2   2  11      214.29      245.43     11.00 o 
  -1   2  11       15.23       15.33      2.71 o 
   0   2  11       11.08       14.85      2.55 o 
   1   2  11       51.20       52.39      4.13 o 
   2   2  11       88.30       86.41      5.35 o 
   3   2  11        4.04        4.51      1.80 o 
   4   2  11        0.82        1.64      2.16 o 
   5   2  11        7.30        9.73      3.05 o 
  -8   3  11       14.29       23.94      4.70 o 
  -7   3  11        2.52        1.83      2.34 o 
  -6   3  11       45.87       41.89      4.83 o 
  -5   3  11        2.70        3.32      2.36 o 
  -4   3  11        3.25        2.12      1.72 o 
  -3   3  11       28.99       26.61      2.56 o 
  -2   3  11       96.08      100.46      5.91 o 
  -1   3  11       15.28       17.81      2.90 o 
   0   3  11       42.38       38.76      3.65 o 
   1   3  11        9.67        9.86      3.29 o 
   2   3  11       14.37       13.80      2.70 o 
   3   3  11        4.95        3.02      2.09 o 
   4   3  11        2.41        2.68      2.62 o 
   5   3  11        4.02        5.83      2.97 o 
  -7   4  11        8.45        7.21      3.82 o 
  -6   4  11        0.86        1.64      2.91 o 
  -5   4  11       20.50       23.09      4.86 o 
  -4   4  11       15.29       14.28      3.01 o 
  -3   4  11       14.37       16.17      3.69 o 
  -2   4  11        0.38        0.46      1.25 o 
  -1   4  11       24.96       26.59      2.78 o 
   0   4  11       37.69       47.41      4.37 o 
   1   4  11        7.36        6.02      2.23 o 
   2   4  11       57.18       54.16      3.43 o 
   3   4  11        8.34       11.58      3.97 o 
   4   4  11       31.32       31.43      3.65 o 
  -6   5  11       10.37        9.98      2.90 o 
  -5   5  11        5.74        8.36      3.30 o 
  -4   5  11       38.56       42.54      4.07 o 
  -3   5  11       12.52       11.22      4.21 o 
  -2   5  11        3.33        2.30      1.51 o 
  -1   5  11       41.30       43.79      3.36 o 
   0   5  11       80.11       94.38      5.65 o 
   1   5  11        4.17        7.11      1.98 o 
   2   5  11        5.77        7.02      3.26 o 
   3   5  11       21.08       29.31      3.67 o 
  -5   6  11       13.35       10.78      3.57 o 
  -4   6  11       44.38       45.72      3.93 o 
  -3   6  11       11.65       16.04      3.31 o 
  -2   6  11        0.57        0.99      0.98 o 
  -1   6  11       35.03       35.78      4.22 o 
   0   6  11       16.54       15.86      2.97 o 
   1   6  11       16.68       15.82      4.45 o 
  -8   0  12       10.61        6.20      4.06 o 
  -7   0  12        2.58        2.84      3.87 o 
  -6   0  12      129.81      138.89     12.08 o 
  -5   0  12       23.66       22.69      6.50 o 
  -4   0  12       26.79       31.19      6.18 o 
  -3   0  12       24.08       26.05      3.44 o 
  -2   0  12       75.83       60.15      6.43 o 
  -1   0  12      246.64      267.53     17.51 o 
   0   0  12      185.13      194.53     12.16 o 
   1   0  12       41.32       43.50      5.43 o 
   2   0  12        3.51        1.18      1.92 o 
   3   0  12        7.14        7.42      2.75 o 
   4   0  12        0.28       -0.03      1.80 o 
  -8   1  12       14.83       16.87      3.80 o 
  -7   1  12        8.57       11.64      3.51 o 
  -6   1  12       39.22       33.98      5.52 o 
  -5   1  12       59.24       47.38      5.05 o 
  -4   1  12        9.42       12.42      4.43 o 
  -3   1  12       11.53       14.92      2.77 o 
  -2   1  12      285.55      320.02     18.58 o 
  -1   1  12       31.59       35.22      3.20 o 
   0   1  12      111.31      111.83      5.67 o 
   1   1  12        6.33        7.48      2.23 o 
   2   1  12        0.66        0.57      1.62 o 
   3   1  12       43.36       38.33      3.83 o 
   4   1  12       53.48       50.60      4.54 o 
  -8   2  12        4.89        2.03      1.95 o 
  -7   2  12       14.77       18.80      3.52 o 
  -6   2  12      131.51      153.17      8.26 o 
  -5   2  12       37.16       36.48      4.29 o 
  -4   2  12       84.75       78.43      5.44 o 
  -3   2  12      137.52      154.52      9.20 o 
  -2   2  12       24.83       19.93      2.61 o 
  -1   2  12      218.59      247.82     10.93 o 
   0   2  12       53.96       54.51      3.53 o 
   1   2  12        8.23        9.94      2.40 o 
   2   2  12       19.13       19.86      2.71 o 
   3   2  12        6.17        8.00      2.23 o 
   4   2  12      109.99      133.54      8.03 o 
  -7   3  12       18.15       22.55      5.87 o 
  -6   3  12       23.39       19.48      4.33 o 
  -5   3  12       43.66       47.51      5.26 o 
  -4   3  12        3.76        4.84      3.38 o 
  -3   3  12       20.85       30.13      3.61 o 
  -2   3  12       59.39       66.72      3.53 o 
  -1   3  12       48.28       47.87      3.36 o 
   0   3  12      277.93      326.24      9.65 o 
   1   3  12        4.40        6.39      2.85 o 
   2   3  12       14.62       15.65      2.67 o 
   3   3  12        1.75        2.32      2.44 o 
   4   3  12       34.19       36.84      4.26 o 
  -6   4  12        6.25        4.88      3.49 o 
  -5   4  12        3.68        4.00      3.70 o 
  -4   4  12        8.46        4.87      3.14 o 
  -3   4  12       33.38       32.46      5.11 o 
  -2   4  12       25.03       27.27      4.23 o 
  -1   4  12      108.47      113.42      6.17 o 
   0   4  12        7.12        7.93      2.47 o 
   1   4  12        3.05        2.88      1.72 o 
   2   4  12       22.90       25.02      5.23 o 
   3   4  12        4.47        4.92      4.01 o 
  -5   5  12       41.04       47.44      4.69 o 
  -4   5  12        5.08        6.06      2.91 o 
  -3   5  12       30.42       34.70      4.05 o 
  -2   5  12        7.39        7.14      6.20 o 
  -1   5  12       59.16       61.92      5.06 o 
   0   5  12       66.32       63.26      4.83 o 
   1   5  12        8.58       10.71      2.85 o 
  -7   0  13       45.25       46.85      7.81 o 
  -6   0  13        9.29       10.32      6.83 o 
  -5   0  13        0.87        0.86      3.83 o 
  -4   0  13       38.33       44.44      7.32 o 
  -3   0  13        1.56        2.23      5.55 o 
  -2   0  13        1.81        0.60      1.78 o 
  -1   0  13       30.11       33.81      4.54 o 
   0   0  13        5.19        5.83      2.98 o 
   1   0  13       19.42       23.63      4.16 o 
   2   0  13       41.42       54.97      5.62 o 
   3   0  13       72.87       82.12      5.25 o 
  -7   1  13        6.70        7.16      3.44 o 
  -6   1  13        3.09        1.76      2.53 o 
  -5   1  13       11.13       11.34      4.24 o 
  -4   1  13       27.62       29.92      4.73 o 
  -3   1  13       29.78       35.13      4.82 o 
  -2   1  13        5.76        2.39      1.49 o 
  -1   1  13       27.63       27.50      3.08 o 
   0   1  13       13.84       19.98      3.08 o 
   1   1  13       17.92       20.87      3.18 o 
   2   1  13       13.86       13.45      2.70 o 
   3   1  13       16.89       19.18      2.74 o 
  -7   2  13        1.46        1.30      2.65 o 
  -6   2  13       11.17       15.73      4.12 o 
  -5   2  13       25.25       34.27      4.27 o 
  -4   2  13       78.95       85.31     10.11 o 
  -3   2  13        2.18        2.51      2.89 o 
  -2   2  13       14.33       16.57      3.80 o 
  -1   2  13        8.62       11.51      3.13 o 
   0   2  13       25.12       31.06      3.75 o 
   1   2  13       13.64       16.00      2.81 o 
   2   2  13       23.74       29.57      3.70 o 
   3   2  13       22.85       23.95      3.68 o 
  -6   3  13        7.08        4.51      3.49 o 
  -5   3  13       13.53       10.76      3.59 o 
  -4   3  13       92.07      110.21      7.70 o 
  -3   3  13       44.51       52.34      4.93 o 
  -2   3  13       12.15       17.15      3.84 o 
  -1   3  13       47.22       53.77      3.40 o 
   0   3  13       15.50       19.02      2.64 o 
   1   3  13       27.17       38.51      3.77 o 
   2   3  13       29.09       34.28      3.03 o 
  -5   4  13       52.05       54.23      5.09 o 
  -4   4  13       72.68       81.94      5.55 o 
  -3   4  13        1.14        1.09      1.96 o 
  -2   4  13       10.70       14.43      3.20 o 
  -1   4  13        6.56        5.53      2.62 o 
   0   4  13       31.86       36.05      3.14 o 
   1   4  13       15.01       14.75      2.73 o 
  -5   0  14        5.97        2.96      4.18 o 
  -4   0  14       40.89       44.04      7.11 o 
  -3   0  14        6.67       15.50      4.75 o 
  -2   0  14        0.42        0.08      3.39 o 
  -1   0  14        0.86        1.37      1.56 o 
   0   0  14        0.18        0.41      1.58 o 
   1   0  14       15.52       15.72      3.25 o 
  -5   1  14       15.76       13.14      3.76 o 
  -4   1  14       29.64       36.33      4.96 o 
  -3   1  14        6.31        7.56      3.22 o 
  -2   1  14       35.13       43.58      5.73 o 
  -1   1  14        1.85        3.75      1.91 o 
   0   1  14       14.17       12.06      2.75 o 
   1   1  14      147.72      179.84     10.07 o 
  -5   2  14       29.52       25.56      4.60 o 
  -4   2  14       23.95       25.69      4.54 o 
  -3   2  14       12.94       24.09      4.06 o 
  -2   2  14       68.61       80.68      7.38 o 
  -1   2  14       32.78       36.49      3.81 o 
   0   2  14       37.79       42.87      3.37 o 
  -3   3  14        0.24        0.65      2.18 o 
  -2   3  14       54.58       60.04      4.70 o 
  -1   3  14       47.35       49.76      4.02 o 
                                                 
